# Supplementary material for: Biological and Clinicopathological Characteristics of OPN in Cervical Cancers
Source: Front Genet. 2022 May 20;13:836509. doi: 10.3389/fgene.2022.836509 (PMC9163571; doi:10.3389/fgene.2022.836509)
Supplement: Supplementary file 2 [file Table2.XLSX]

## Sheet: TCGA
Sample ID	Age_at_initial_pathologic_diagnosis (year)	BMI	FIGO stage	Histological_type	Histologic_grade	HPV status	Lymph_node_examined_count	Lymph_node_location_positive_pathology_name	Lymphovascular_invasion_indicator	Cervical_carcinoma_corpus_uteri_involvement_indicator	Hysterectomy_performed_type	Chemotherapy_regimen_type	Radiation_therapy	Targeted_molecular_therapy	Overall survival time (day)	Overall survival event (1, dead, 0, alive)	Disease free survival (New_Event_Time) (day)	Disease free survival (New_Event) (1,Yes,0,No)	Log2(OPN mRNA expression+1)
TCGA-BI-A0VR-01	53		Stage IIIB	Cervical Squamous Cell Carcinoma	G3	HPV16	43	Pelvic (external iliac, internal iliac, obturator)	PRESENT	PRESENT	Radical Hysterectomy				1505	0	1505	0	21.7253
TCGA-BI-A20A-01	49	21.1553	Stage IB1	Cervical Squamous Cell Carcinoma	G3	HPV16	6		PRESENT	PRESENT	Radical Hysterectomy		NO		720	0	720	0	14.1624
TCGA-C5-A1BE-01	64	34.2327	Stage IB2	Cervical Squamous Cell Carcinoma	G2	HPV16	38	Pelvic (external iliac, internal iliac, obturator)	PRESENT	PRESENT	Radical Hysterectomy	Cisplatin	YES	YES	2094	1	1674	1	20.3487
TCGA-C5-A1BM-01	78	19.1512	Stage IB	Cervical Squamous Cell Carcinoma	G2	HPV18	23	Pelvic (external iliac, internal iliac, obturator)|Other Location, specify	PRESENT	PRESENT	Radical Hysterectomy		YES	NO	2520	1	2520	0	23.122
TCGA-DR-A0ZM-01	61	25.6369	Stage IIIB	Cervical Squamous Cell Carcinoma	G2	negative	58	Pelvic (external iliac, internal iliac, obturator)	PRESENT	PRESENT	Radical Hysterectomy	Cisplatin	YES	YES	1791	0	1791	0	20.7429
TCGA-DS-A1O9-01	75	18.3655	Stage IVA	Cervical Squamous Cell Carcinoma	G3	Not applicable	19		PRESENT	PRESENT	Radical Hysterectomy		NO		266	1		1	23.4124
TCGA-EA-A439-01	50	18.3594	Stage IIA1	Cervical Squamous Cell Carcinoma	G3	HPV18			PRESENT	PRESENT	Radical Hysterectomy		YES	NO	965	0	316	1	19.5561
TCGA-EA-A50E-01	45	19.4771	Stage IVA	Cervical Squamous Cell Carcinoma	G2	HPV16	6	Pelvic (external iliac, internal iliac, obturator)	PRESENT	PRESENT	Radical Hysterectomy		NO	NO	227	1	208	1	22.6707
TCGA-EK-A2RA-01	74	28.125	Stage IIA2	Cervical Squamous Cell Carcinoma	G3	HPV52	32		ABSENT	PRESENT	Other		NO		1246	0		1	20.2082
TCGA-EK-A2RL-01	32	37.5274	Stage IB	Endocervical Type of Adenocarcinoma	G2	HPV16	33	Pelvic (external iliac, internal iliac, obturator)	ABSENT	PRESENT	Radical Hysterectomy		NO	NO	1453	1	1143	1	18.8841
TCGA-FU-A23L-01	60	21.0772	Stage IIA1	Cervical Squamous Cell Carcinoma	G3	HPV45	11		ABSENT	PRESENT	Radical Hysterectomy	Cisplatin	YES	YES	725	0	725	0	17.4509
TCGA-FU-A3HZ-01	64	24.2424	Stage IIA2	Cervical Squamous Cell Carcinoma	G3	Not applicable	9		PRESENT	PRESENT	Radical Hysterectomy	Cisplatin	YES	YES	1103	0	1103	0	22.1843
TCGA-FU-A3TQ-01	55	25.5367	Stage IIIB	Cervical Squamous Cell Carcinoma	G2	HPV16	12	Pelvic (external iliac, internal iliac, obturator)	PRESENT	PRESENT	Radical Hysterectomy				795	0	795	0	17.5339
TCGA-HG-A2PA-01	38	35.3212	Stage IB2	Cervical Squamous Cell Carcinoma	G2	HPV16	30		PRESENT	PRESENT	Radical Hysterectomy		NO	NO	773	0		1	22.4668
TCGA-MA-AA3W-01	54	34.9636	Stage IB1	Cervical Squamous Cell Carcinoma	G3	Not applicable	40	Other Location, specify		PRESENT	Radical Hysterectomy	Cisplatin	YES	YES	685	0	685	0	16.6499
TCGA-MY-A5BD-01	62	36.9183	Stage IIB	Cervical Squamous Cell Carcinoma	G1	HPV16	26		PRESENT	PRESENT		Cisplatin	YES	YES	1667	0	1667	0	18.3706
TCGA-Q1-A73S-01	33	26.5625	Stage IB1	Adenosquamous	G2	HPV18	18	Other Location, specify	PRESENT	PRESENT	Radical Hysterectomy	Cisplatin	YES	YES	688	0	688	0	20.705
TCGA-UC-A7PF-01	44		Stage IB1	Cervical Squamous Cell Carcinoma	G2	Not applicable	30	Pelvic (external iliac, internal iliac, obturator)|Other Location, specify	PRESENT	PRESENT	Radical Hysterectomy				2859	1	2859	0	19.0577
TCGA-2W-A8YY-01		16.4062			G3	Not applicable									533	0	533	0	21.9244
TCGA-4J-AA1J-01	31	17.6309	Stage IB2	Cervical Squamous Cell Carcinoma	G3	Not applicable	15		PRESENT	ABSENT	Radical Hysterectomy		YES	NO	542	0	542	0	18.5303
TCGA-BI-A0VS-01	48		Stage IB	Cervical Squamous Cell Carcinoma	G3	HPV16	8	Pelvic (external iliac, internal iliac, obturator)	ABSENT		Radical Hysterectomy		NO	NO	1735	0	1735	0	21.3337
TCGA-C5-A0TN-01	21		Stage IB2	Cervical Squamous Cell Carcinoma	G3	HPV16	10	Pelvic (external iliac, internal iliac, obturator)	PRESENT	ABSENT	Radical Hysterectomy		YES	NO	348	1	62	1	19.712
TCGA-C5-A1BF-01	46		Stage IB	Cervical Squamous Cell Carcinoma	G1	HPV18	33						YES	NO	570	1	93	1	19.1477
TCGA-C5-A1BI-01	31	23.9361	Stage IIIB	Cervical Squamous Cell Carcinoma	G2	HPV16						Cisplatin	YES	YES	1112	0	1112	0	16.9425
TCGA-C5-A1BJ-01	34	17.1563	Stage IIB	Cervical Squamous Cell Carcinoma	G2	HPV16							YES	NO	4385	0	4385	0	16.4235
TCGA-C5-A1BK-01	36	35.9633	Stage IB	Cervical Squamous Cell Carcinoma	G2	HPV16	20		ABSENT	ABSENT	Radical Hysterectomy		NO	NO	5385	0	5385	0	19.0812
TCGA-C5-A1BL-01	32	27.6361	Stage IB	Cervical Squamous Cell Carcinoma	G2	HPV16	25	Pelvic (external iliac, internal iliac, obturator)	PRESENT	ABSENT			YES	NO	5271	0	5271	0	18.0957
TCGA-C5-A1BN-01	26	25.5937	Stage IB2	Cervical Squamous Cell Carcinoma	G3	HPV45			PRESENT			Cisplatin	YES	YES	166	1		1	15.3055
TCGA-C5-A1BQ-01	65	31.9311	Stage IIIB	Cervical Squamous Cell Carcinoma	G2	HPV31						Cisplatin	YES	YES	604	1	604	0	21.6434
TCGA-C5-A1M5-01	53		Stage IB	Cervical Squamous Cell Carcinoma	G2	HPV33	59		PRESENT	ABSENT	Radical Hysterectomy		NO	NO	2052	1	693	1	17.7088
TCGA-C5-A1M6-01	55	28.2828	Stage IIB	Cervical Squamous Cell Carcinoma	G3	HPV18							YES	NO	955	1	316	1	18.6718
TCGA-C5-A1M7-01	37	25.3444	Stage IB	Cervical Squamous Cell Carcinoma	G2	HPV18	30		ABSENT	ABSENT	Radical Hysterectomy		NO		1409	0	1409	0	15.7456
TCGA-C5-A1M8-01	43	28.2284	Stage IB1	Cervical Squamous Cell Carcinoma	G2	HPV16	13		ABSENT	ABSENT	Radical Hysterectomy		YES	NO	919	0	919	0	21.8098
TCGA-C5-A1M9-01	46	20.3954	Stage IB1	Endocervical Type of Adenocarcinoma	G3	HPV16	19	Pelvic (external iliac, internal iliac, obturator)|Para-aortic|Supraclavicular	PRESENT	ABSENT	Radical Hysterectomy	Cisplatin	YES	YES	1065	1	555	1	20.8745
TCGA-C5-A1ME-01	40	25.3444	Stage IB1	Endocervical Type of Adenocarcinoma	G1	HPV18	27		ABSENT	ABSENT	Radical Hysterectomy		NO	NO	1756	0	1756	0	19.1179
TCGA-C5-A1MF-01	49	26.3465	Stage IB2	Cervical Squamous Cell Carcinoma	G2	HPV45	40		PRESENT	ABSENT	Radical Hysterectomy		YES	NO	1617	0	1617	0	20.9468
TCGA-C5-A1MH-01	71		Stage IIIB	Cervical Squamous Cell Carcinoma	G3	HPV16						Cisplatin	YES	YES	1186	1	178	1	23.0319
TCGA-C5-A1MI-01	50		Stage IB1	Cervical Squamous Cell Carcinoma	G2	HPV18	17	Pelvic (external iliac, internal iliac, obturator)	PRESENT	ABSENT	Radical Hysterectomy	Cisplatin	YES	YES	1083	1	805	1	16.7599
TCGA-C5-A1MJ-01	61	27.5482	Stage IB1	Endocervical Type of Adenocarcinoma	G2	HPV18	18		PRESENT	ABSENT	Radical Hysterectomy				14	1	14	0	20.3655
TCGA-C5-A1MK-01	79	26.2227	Stage IIIB	Cervical Squamous Cell Carcinoma	G3	HPV58						Carboplatin	YES	YES	74	1		1	21.4349
TCGA-C5-A1ML-01	49		Stage IB2	Cervical Squamous Cell Carcinoma	G3	HPV16							YES	NO	636	1		1	20.5915
TCGA-C5-A1MN-01	42	23.5078	Stage IIIB	Cervical Squamous Cell Carcinoma	G2	HPV16						Cisplatin	YES	YES	1245	1	1245	0	19.8535
TCGA-C5-A1MP-01	34		Stage IB2	Cervical Squamous Cell Carcinoma	G3	HPV16	54	Pelvic (external iliac, internal iliac, obturator)|Common iliac|Para-aortic	PRESENT		Radical Hysterectomy		NO	NO	109	0	109	0	22.3226
TCGA-C5-A1MQ-01	35	37.8776	Stage IIA	Cervical Squamous Cell Carcinoma	G2	Not applicable	33		PRESENT	ABSENT	Radical Hysterectomy	Cisplatin	YES	YES	1031	0	1031	0	23.5842
TCGA-C5-A2LS-01	37	30.7394	Stage IB2	Endocervical Adenocarcinoma of the Usual Type	G1	HPV16	41				Radical Hysterectomy		NO	NO	1345	0	1345	0	15.7683
TCGA-C5-A2LT-01	38	22.2063	Stage IB	Cervical Squamous Cell Carcinoma	G3	HPV70	31		ABSENT	ABSENT	Radical Hysterectomy	Cisplatin	YES	YES	2226	0	2226	0	16.9896
TCGA-C5-A2LV-01	36	30.854	Stage IB	Cervical Squamous Cell Carcinoma	G3	HPV16	49	Pelvic (external iliac, internal iliac, obturator)	ABSENT	ABSENT	Radical Hysterectomy		NO	NO	2234	0	2234	0	18.8379
TCGA-C5-A2LX-01	54	23.8751	Stage IB1	Cervical Squamous Cell Carcinoma	G2	HPV16	39	Pelvic (external iliac, internal iliac, obturator)	PRESENT	ABSENT	Radical Hysterectomy	Cisplatin	YES	YES	2526	0	2526	0	19.6029
TCGA-C5-A2LY-01	30	34.375	Stage IB1	Cervical Squamous Cell Carcinoma	G2	HPV16	8		ABSENT	ABSENT		Cisplatin	YES	YES	2383	0	2383	0	18.1294
TCGA-C5-A2LZ-01	65	31.9922	Stage IIIB	Cervical Squamous Cell Carcinoma	G2	HPV16							YES	NO	3046	1	2893	1	19.4482
TCGA-C5-A2M1-01	37	26.9274	Stage IB1	Endocervical Type of Adenocarcinoma	G2	HPV16	31		ABSENT	ABSENT	Radical Hysterectomy		NO	NO	1169	0	1169	0	17.3392
TCGA-C5-A2M2-01	56		Stage IB2	Endocervical Type of Adenocarcinoma	G2	HPV16									1011	1	1011	0	18.197
TCGA-C5-A3HD-01	51	28.7197	Stage IIB	Cervical Squamous Cell Carcinoma	G2	HPV16						Cisplatin	YES	YES	1582	0	1582	0	17.2075
TCGA-C5-A3HE-01	44		Stage IB2	Cervical Squamous Cell Carcinoma	G3	HPV18					Radical Hysterectomy		YES	NO	548	0	252	1	19.8921
TCGA-C5-A3HF-01	24		Stage IB2	Mucinous Adenocarcinoma of Endocervical Type	G2	HPV18	32	Pelvic (external iliac, internal iliac, obturator)|Para-aortic					YES	NO	543	1	450	1	17.656
TCGA-C5-A3HL-01	76		Stage IB2	Cervical Squamous Cell Carcinoma	G2	HPV16	21		ABSENT	ABSENT	Radical Hysterectomy		YES	NO	621	0	621	0	18.3932
TCGA-C5-A7CG-01	55	32.912	Stage IB	Cervical Squamous Cell Carcinoma	G2	HPV52	47				Radical Hysterectomy		NO	NO	6408	0	6408	0	18.431
TCGA-C5-A7CH-01	43	40.1219	Stage IIB	Cervical Squamous Cell Carcinoma	G2	HPV16							YES	YES	4694	0	4694	0	20.7473
TCGA-C5-A7CJ-01	42	22.5827	Stage IIA	Cervical Squamous Cell Carcinoma	G2	HPV16	30	Pelvic (external iliac, internal iliac, obturator)			Radical Hysterectomy	Cisplatin	YES	YES	3097	1	3097	0	20.522
TCGA-C5-A7CK-01	58	20.202	Stage IVA	Cervical Squamous Cell Carcinoma	G2	HPV16						Cisplatin	YES	YES	4086	1	4086	0	20.8274
TCGA-C5-A7CL-01	48	38.767	Stage IIIB	Cervical Squamous Cell Carcinoma	G2	HPV16						Cisplatin	YES	YES	471	1	471	0	21.3058
TCGA-C5-A7CM-01	35	26.5731	Stage IB2	Endocervical Adenocarcinoma of the Usual Type	G2	HPV18						Cisplatin	YES	YES	619	0	619	0	18.5094
TCGA-C5-A7CO-01	68	39.2565	Stage IB2	Cervical Squamous Cell Carcinoma	G2	Not applicable						Cisplatin	YES	YES	4482	0	4482	0	18.1339
TCGA-C5-A7UC-01	48		Stage IB	Cervical Squamous Cell Carcinoma	G3	Not applicable	27				Radical Hysterectomy		NO	NO	523	1	523	0	17.8649
TCGA-C5-A7UE-01	45	24.6094	Stage IB1	Cervical Squamous Cell Carcinoma	G2	HPV16	23	Pelvic (external iliac, internal iliac, obturator)				Cisplatin	YES	YES	4738	0		1	18.6354
TCGA-C5-A7UH-01	55	21.0772	Stage IIIB	Cervical Squamous Cell Carcinoma	G3	Not applicable						Cisplatin	YES	YES	3988	0	3988	0	18.0745
TCGA-C5-A7UI-01	42		Stage IB1	Cervical Squamous Cell Carcinoma	G3	Not applicable	24				Radical Hysterectomy		NO		2888	1	2888	0	19.9284
TCGA-C5-A7X3-01	70	30.8594	Stage IIIB	Cervical Squamous Cell Carcinoma	G2	Not applicable						Cisplatin|Other	YES	YES	284	1	284	0	20.5035
TCGA-C5-A7X5-01	72	22.2063	Stage IVB	Cervical Squamous Cell Carcinoma	G3	Not applicable						Carboplatin|Other	YES	YES	414	1	414	0	20.589
TCGA-C5-A7X8-01	35	25.6055	Stage IB1	Mucinous Adenocarcinoma of Endocervical Type	G2	Not applicable	27	Pelvic (external iliac, internal iliac, obturator)	PRESENT		Radical Hysterectomy	Cisplatin	YES	YES	83	0	83	0	18.8903
TCGA-C5-A7XC-01	26		Stage IB1	Cervical Squamous Cell Carcinoma	G2	Not applicable	42				Radical Hysterectomy		NO		1551	0	1551	0	19.2379
TCGA-C5-A8XH-01	39	22.5827	Stage IB1	Cervical Squamous Cell Carcinoma	Not Available	Not applicable	33				Radical Hysterectomy		NO		1394	1	1394	0	19.8993
TCGA-C5-A8XI-01	69		Stage IB2	Cervical Squamous Cell Carcinoma	G3	Not applicable	10				Radical Hysterectomy		YES		254	0	254	0	18.2577
TCGA-C5-A8XJ-01	74	44.5312	Stage IB	Cervical Squamous Cell Carcinoma	Not Available	Not applicable							YES		4467	0	4467	0	19.1654
TCGA-C5-A8XK-01	30			Cervical Squamous Cell Carcinoma	G3	Not applicable							YES	YES	3039	0	3039	0	19.9058
TCGA-C5-A8YQ-01	79	25.7117	Stage IB1	Cervical Squamous Cell Carcinoma	G2	Not applicable	23						YES		715	1	715	0	21.9611
TCGA-C5-A8YR-01	56		Stage IB	Cervical Squamous Cell Carcinoma	G3	Not applicable	29				Radical Hysterectomy		NO		837	1	272	1	22.9114
TCGA-C5-A8YT-01	36		Stage IB1	Cervical Squamous Cell Carcinoma	G3	Not applicable							YES		633	1		1	17.1746
TCGA-C5-A8ZZ-01	41		Stage IIB	Cervical Squamous Cell Carcinoma	G2	Not applicable							YES		636	0	636	0	19.6459
TCGA-C5-A901-01	44	19.5965		Cervical Squamous Cell Carcinoma	G2	Not applicable	19	Pelvic (external iliac, internal iliac, obturator)			Radical Hysterectomy		NO		518	0	518	0	22.0614
TCGA-C5-A902-01	35	26.493	Stage IB2	Cervical Squamous Cell Carcinoma	G3	Not applicable							YES		149	0	149	0	18.438
TCGA-C5-A905-01	37		Stage IB	Cervical Squamous Cell Carcinoma	G2	Not applicable	33				Radical Hysterectomy		NO		4879	0	4879	0	20.2024
TCGA-C5-A907-01	47	35.756	Stage IB2	Cervical Squamous Cell Carcinoma	G2	Not applicable						Cisplatin	YES	YES	448	0	448	0	18.8631
TCGA-DG-A2KH-01	25		Stage IB1	Adenosquamous	GX	HPV18	12		ABSENT	ABSENT	Radical Hysterectomy				34	0	34	0	17.7372
TCGA-DG-A2KJ-01	50		Stage IIIB	Cervical Squamous Cell Carcinoma	G3	HPV18	23	Pelvic (external iliac, internal iliac, obturator)		ABSENT	Radical Hysterectomy	Cisplatin	YES	YES	2893	0	2893	0	17.1878
TCGA-DG-A2KK-01	51	25.9645	Stage IIIB	Cervical Squamous Cell Carcinoma	G3	HPV16	28	Pelvic (external iliac, internal iliac, obturator)	PRESENT	ABSENT	Radical Hysterectomy	Cisplatin	YES	YES	2496	0	2496	0	20.9908
TCGA-DG-A2KL-01	53	31.2175	Stage IIA	Cervical Squamous Cell Carcinoma	G1	HPV16	8		PRESENT	ABSENT	Radical Hysterectomy	Cisplatin	YES	YES	1367	0	1367	0	20.8952
TCGA-DG-A2KM-01	46		Stage IB1	Cervical Squamous Cell Carcinoma	G2	HPV16	9	Pelvic (external iliac, internal iliac, obturator)	ABSENT	ABSENT		Cisplatin	YES	YES	1946	0	1946	0	17.8923
TCGA-DR-A0ZL-01	53	23.7253	Stage IB	Cervical Squamous Cell Carcinoma	G3	HPV16	24		ABSENT	ABSENT	Radical Hysterectomy		NO		2669	0	2669	0	18.7169
TCGA-DS-A0VK-01	45	19.1001	Stage IB	Cervical Squamous Cell Carcinoma	G3	HPV16	16	Pelvic (external iliac, internal iliac, obturator)	PRESENT	ABSENT	Radical Hysterectomy				1118	1	209	1	23.2625
TCGA-DS-A0VL-01	25	29.7578	Stage IB	Cervical Squamous Cell Carcinoma	G2	HPV16	8		PRESENT	ABSENT	Radical Hysterectomy				1692	1	1692	0	18.9402
TCGA-DS-A0VM-01	51	25.9701	Stage IB	Cervical Squamous Cell Carcinoma	G3	HPV16	21	Other Location, specify	PRESENT	ABSENT	Radical Hysterectomy		NO		3589	0	868	1	19.7589
TCGA-DS-A0VN-01	47	29.7521	Stage IB	Cervical Squamous Cell Carcinoma	G2	HPV16	19		ABSENT	ABSENT	Radical Hysterectomy		YES		3609	0	3609	0	20.6334
TCGA-DS-A1OA-01	77	19.9219	Stage IB	Cervical Squamous Cell Carcinoma	G3	Not applicable	8	Pelvic (external iliac, internal iliac, obturator)	PRESENT	ABSENT	Radical Hysterectomy	Carboplatin	YES	YES	879	1	379	1	20.224
TCGA-DS-A1OB-01	45	31.1634	Stage IB	Cervical Squamous Cell Carcinoma	G2	Not applicable	31	Pelvic (external iliac, internal iliac, obturator)|Common iliac|Para-aortic	PRESENT	ABSENT	Radical Hysterectomy	Carboplatin|Other	YES	YES	861	1	652	1	22.6737
TCGA-DS-A1OC-01	47	39.7959	Stage IB	Cervical Squamous Cell Carcinoma	G2	Not applicable	19	Other Location, specify		ABSENT	Radical Hysterectomy	Cisplatin|Other	YES	YES	376	0	376	0	17.9715
TCGA-DS-A1OD-01	49	37.0447	Stage IB1	Cervical Squamous Cell Carcinoma	G3	Not applicable	16		PRESENT	ABSENT	Radical Hysterectomy	Cisplatin	YES	YES	3874	0	3874	0	17.4186
TCGA-DS-A3LQ-01	46	27.0993	Stage IIIB	Cervical Squamous Cell Carcinoma	G3	HPV69	8	Pelvic (external iliac, internal iliac, obturator)	PRESENT		Radical Hysterectomy	Cisplatin	YES	YES	699	0	699	0	23.2967
TCGA-DS-A5RQ-01	80	27.8488	Stage IB1	Cervical Squamous Cell Carcinoma	G2	HPV16	42		PRESENT	ABSENT	Radical Hysterectomy	Cisplatin	YES	YES	512	0	512	0	21.0413
TCGA-DS-A7WF-01	41	24.6094	Stage IB2	Adenosquamous	G3	Not applicable	23		PRESENT		Radical Hysterectomy	Cisplatin	YES	YES	492	1	321	1	18.6202
TCGA-DS-A7WH-01	34	17.7154	Stage IB1	Endocervical Type of Adenocarcinoma	G2	Not applicable	22				Radical Hysterectomy	Cisplatin	YES	YES	533	0	533	0	17.2336
TCGA-DS-A7WI-01	43	20.9366	Stage IIA2	Cervical Squamous Cell Carcinoma	G2	Not applicable	15	Pelvic (external iliac, internal iliac, obturator)	PRESENT		Radical Hysterectomy	Cisplatin	YES	YES	252	1	206	1	20.4338
TCGA-EA-A1QS-01	46	22.3081	Stage IB1	Cervical Squamous Cell Carcinoma	G2	HPV39	18		ABSENT	ABSENT	Radical Hysterectomy				1203	0	1203	0	17.6804
TCGA-EA-A1QT-01	47	25.5937	Stage IB	Cervical Squamous Cell Carcinoma	G2	HPV16	18		ABSENT	ABSENT	Radical Hysterectomy		NO		1243	0	1243	0	16.7088
TCGA-EA-A3HQ-01	60	34.375	Stage II	Cervical Squamous Cell Carcinoma	G2	HPV16	13		ABSENT	ABSENT	Radical Hysterectomy				1136	0	1136	0	22.7701
TCGA-EA-A3HR-01	57	40.3453	Stage II	Cervical Squamous Cell Carcinoma	G2	HPV73	11		ABSENT	ABSENT	Radical Hysterectomy		NO		940	0	940	0	19.7791
TCGA-EA-A3HS-01	35	18.9069	Stage IB	Cervical Squamous Cell Carcinoma	G1	Not applicable	10		ABSENT	ABSENT	Radical Hysterectomy				959	0	959	0	21.8693
TCGA-EA-A3HT-01	68	31.2394	Stage IB	Cervical Squamous Cell Carcinoma	G1	HPV16	9		ABSENT	ABSENT	Radical Hysterectomy				954	0	954	0	22.1386
TCGA-EA-A3HU-01	43	25.9107	Stage II	Cervical Squamous Cell Carcinoma	G2	HPV16	14		ABSENT	ABSENT	Radical Hysterectomy		NO		1013	0	1013	0	20.5645
TCGA-EA-A3QD-01	59	39.5197	Stage IIIB	Cervical Squamous Cell Carcinoma	G3	HPV16	6		PRESENT		Radical Hysterectomy	Cisplatin	YES	YES	397	0	397	0	23.1227
TCGA-EA-A3QE-01	45	30.7809	Stage IB	Cervical Squamous Cell Carcinoma	G2	HPV16	14		ABSENT	ABSENT	Radical Hysterectomy				761	0	761	0	19.4416
TCGA-EA-A3Y4-01	40	35.4979	Stage IB	Cervical Squamous Cell Carcinoma	G3	HPV45	12		ABSENT	ABSENT	Simple Hysterectomy		YES	NO	1122	0	1122	0	17.781
TCGA-EA-A410-01	51	31.25	Stage IIA2	Cervical Squamous Cell Carcinoma	G2	negative	14		ABSENT	ABSENT	Radical Hysterectomy				803	0	803	0	19.534
TCGA-EA-A411-01	50	23.8895	Stage IB1	Cervical Squamous Cell Carcinoma	G2	HPV16	13		ABSENT	ABSENT	Radical Hysterectomy		NO		747	0	747	0	19.205
TCGA-EA-A43B-01	43	26.7698	Stage IB1	Cervical Squamous Cell Carcinoma	G2	HPV16	24				Radical Hysterectomy	Cisplatin|Other	YES	YES	791	0	791	0	16.5266
TCGA-EA-A44S-01	31	25.0574	Stage IIIB	Cervical Squamous Cell Carcinoma	G2	HPV16	10		ABSENT	ABSENT	Radical Hysterectomy	Carboplatin|Other|Other|Other	YES	YES	369	0	369	0	20.7545
TCGA-EA-A4BA-01	49	36.5798	Stage IB2	Endocervical Type of Adenocarcinoma	G2	negative	10		ABSENT	ABSENT	Radical Hysterectomy	Carboplatin|Other|Other	YES	YES	755	0	755	0	19.7979
TCGA-EA-A556-01	38	24.2188	Stage IB1	Endometrioid Adenocarcinoma of Endocervix	G3	negative	7			ABSENT	Radical Hysterectomy		NO		453	0	453	0	20.262
TCGA-EA-A5FO-01	59	22.1003	Stage IB1	Cervical Squamous Cell Carcinoma	G2	HPV16	21		ABSENT	ABSENT	Radical Hysterectomy		YES	NO	815	0	815	0	14.7337
TCGA-EA-A5O9-01	39	38.6719	Stage IB2	Cervical Squamous Cell Carcinoma	G2	HPV16	10		ABSENT	ABSENT	Radical Hysterectomy		YES	NO	788	0	788	0	19.7133
TCGA-EA-A5ZD-01	40	19.8178	Stage IB1	Cervical Squamous Cell Carcinoma	G2	HPV58			ABSENT	ABSENT	Radical Hysterectomy		NO		830	0	830	0	19.0237
TCGA-EA-A5ZE-01	54	23.4952	Stage IB1	Cervical Squamous Cell Carcinoma	G3	HPV59			ABSENT	ABSENT	Radical Hysterectomy		NO		829	0	425	1	18.5146
TCGA-EA-A5ZF-01	56	22.3674	Stage IB1	Cervical Squamous Cell Carcinoma	G2	HPV18			ABSENT	ABSENT	Radical Hysterectomy		NO		828	0	440	1	20.909
TCGA-EA-A6QX-01	49	20.6612	Stage IIIB	Cervical Squamous Cell Carcinoma	G3	HPV58	3	Pelvic (external iliac, internal iliac, obturator)	PRESENT	ABSENT	Radical Hysterectomy				730	0	730	0	21.6293
TCGA-EA-A78R-01	54	24.6094	Stage IB1	Cervical Squamous Cell Carcinoma	G2	HPV52			PRESENT	ABSENT	Radical Hysterectomy				410	0	410	0	19.229
TCGA-EA-A97N-01	38	23.4375	Stage IB2	Cervical Squamous Cell Carcinoma	G2	Not applicable	10		ABSENT	ABSENT	Radical Hysterectomy		NO	NO	11	0	11	0	18.4047
TCGA-EK-A2GZ-01	64	25	Stage IIIB	Cervical Squamous Cell Carcinoma	G2	HPV52	14						NO		383	0		1	22.2106
TCGA-EK-A2H0-01	24	36.1604	Stage IIB	Cervical Squamous Cell Carcinoma	G3	HPV68						Cisplatin	YES	YES	1847	0	1847	0	20.0083
TCGA-EK-A2H1-01	20	24.2188	Stage IB2	Cervical Squamous Cell Carcinoma	G3	HPV16			ABSENT			Other	YES	YES	799	0	799	0	20.9271
TCGA-EK-A2IP-01	28	24.7409	Stage IB1	Cervical Squamous Cell Carcinoma	G3	HPV16	18				Radical Hysterectomy		NO		202	0	202	0	16.5792
TCGA-EK-A2IR-01	48	23.8281	Stage IB2	Cervical Squamous Cell Carcinoma	G3	Not applicable	24		PRESENT	ABSENT	Radical Hysterectomy		NO		3442	0	3442	0	19.0046
TCGA-EK-A2PG-01	88	22.8928		Cervical Squamous Cell Carcinoma	G3	HPV58									46	0	46	0	20.5803
TCGA-EK-A2PI-01	44	20.1951	Stage IIIB	Cervical Squamous Cell Carcinoma	G2	HPV16									586	0	586	0	21.337
TCGA-EK-A2PK-01	43	33.705	Stage IB1	Cervical Squamous Cell Carcinoma	G3	HPV18	35				Radical Hysterectomy				12	0	12	0	19.2203
TCGA-EK-A2PL-01	36	40.5178	Stage IIIB	Cervical Squamous Cell Carcinoma	Not Available	HPV39									13	0	13	0	17.6705
TCGA-EK-A2PM-01	81	20.6905	Stage IIB	Cervical Squamous Cell Carcinoma	G3	negative									18	0	18	0	18.2129
TCGA-EK-A2R7-01	45	27.5482	Stage IB	Cervical Squamous Cell Carcinoma	G3	HPV18	21		PRESENT		Radical Hysterectomy				27	0	27	0	16.4934
TCGA-EK-A2R8-01	48	25.9516	Stage IB2	Cervical Squamous Cell Carcinoma	G3	HPV45	17		ABSENT	ABSENT	Radical Hysterectomy				44	0	44	0	18.2278
TCGA-EK-A2R9-01	58	70.4923	Stage IB1	Cervical Squamous Cell Carcinoma	G3	HPV33	14		PRESENT	ABSENT	Radical Hysterectomy				4	0	4	0	19.3031
TCGA-EK-A2RB-01	48	34.2857	Stage IVB	Cervical Squamous Cell Carcinoma	G3	HPV16									9	0	9	0	19.5042
TCGA-EK-A2RC-01	33	24.9135	Stage IB1	Cervical Squamous Cell Carcinoma	G3	HPV16	16		PRESENT		Radical Hysterectomy				129	0	129	0	20.9761
TCGA-EK-A2RE-01	26	20.8325	Stage IIA	Cervical Squamous Cell Carcinoma	G2	HPV16	21		PRESENT	ABSENT					57	0	57	0	20.7503
TCGA-EK-A2RJ-01	51	32.3884	Stage IB2	Cervical Squamous Cell Carcinoma	G3	HPV59	22		PRESENT		Radical Hysterectomy				53	0	53	0	20.388
TCGA-EK-A2RK-01	67	37.0983	Stage IA2	Cervical Squamous Cell Carcinoma	G3	HPV16	27		ABSENT		Radical Hysterectomy				13	0	13	0	15.3116
TCGA-EK-A2RM-01	40	37.6493	Stage IB	Cervical Squamous Cell Carcinoma	G3	HPV18	36		PRESENT		Radical Hysterectomy				50	0		1	23.0233
TCGA-EK-A2RN-01	45	21.9525	Stage IB1	Cervical Squamous Cell Carcinoma	G2	HPV16	15	Pelvic (external iliac, internal iliac, obturator)	PRESENT		Radical Hysterectomy				71	0		1	22.9642
TCGA-EK-A2RO-01	59	27.2817	Stage IIB	Cervical Squamous Cell Carcinoma	G1	HPV16	32								2	0	2	0	20.2906
TCGA-EK-A3GJ-01	51	32.8306	Stage IB1	Cervical Squamous Cell Carcinoma	G3	HPV58	24		ABSENT	ABSENT	Radical Hysterectomy				3	0	3	0	22.3957
TCGA-EK-A3GK-01	33	26.8136	Stage IB1	Endocervical Type of Adenocarcinoma	G3	HPV16	22		PRESENT	ABSENT	Radical Hysterectomy				15	0	15	0	18.6847
TCGA-EK-A3GM-01	65	36.8889	Stage IIA	Endocervical Type of Adenocarcinoma	G2	HPV45			ABSENT	ABSENT					0	0	0	0	18.9108
TCGA-EK-A3GN-01	47	32.4219	Stage IIIB	Cervical Squamous Cell Carcinoma	G3	HPV16			ABSENT	ABSENT					27	0		1	18.2204
TCGA-EX-A1H5-01	58	24.0238	Stage IIB	Cervical Squamous Cell Carcinoma	G3	HPV16	21	Pelvic (external iliac, internal iliac, obturator)	PRESENT	ABSENT	Radical Hysterectomy		YES	NO	619	0	619	0	14.4491
TCGA-EX-A1H6-01	38	29.6427	Stage IB1	Endocervical Type of Adenocarcinoma	G1	HPV16	20		ABSENT	ABSENT			NO		241	0	241	0	16.0713
TCGA-EX-A3L1-01	32	22.2656	Stage IIA1	Cervical Squamous Cell Carcinoma	G3	HPV45	22		ABSENT	ABSENT					463	0	463	0	18.4257
TCGA-EX-A449-01	42	37.911	Stage IVB	Endocervical Type of Adenocarcinoma	G1	Not applicable			ABSENT	ABSENT	Other	Cisplatin	YES	YES	447	0	447	0	18.3564
TCGA-EX-A69L-01	41	27.4756	Stage IB1	Cervical Squamous Cell Carcinoma	G3	HPV16	26						NO	NO	602	0	602	0	21.4361
TCGA-EX-A69M-01	62	23.2335	Stage IB2	Cervical Squamous Cell Carcinoma	G3	HPV52	11						NO	NO	253	1	77	1	20.0519
TCGA-EX-A8YF-01	44	20.1956	Stage IB1	Cervical Squamous Cell Carcinoma	G3	Not applicable	37		PRESENT		Radical Hysterectomy		YES		473	0	396	1	17.3481
TCGA-FU-A23K-01	28	33.4252	Stage IIIB	Cervical Squamous Cell Carcinoma	G3	HPV18	24	Common iliac	PRESENT		Radical Hysterectomy				372	0	372	0	17.6877
TCGA-FU-A2QG-01	29	47.7509	Stage IB1	Cervical Squamous Cell Carcinoma	G2	HPV16	32		ABSENT		Radical Hysterectomy				579	0	579	0	17.4196
TCGA-FU-A3EO-01	55	23.5078	Stage IIB	Endocervical Type of Adenocarcinoma	G2	HPV16	23		ABSENT	ABSENT	Radical Hysterectomy				490	0	490	0	20.2778
TCGA-FU-A3HY-01	47	25.6055	Stage IB2	Cervical Squamous Cell Carcinoma	G2	HPV16	39	Pelvic (external iliac, internal iliac, obturator)	PRESENT		Radical Hysterectomy	Cisplatin	YES	YES	954	0	954	0	17.974
TCGA-FU-A3NI-01	45	21.7193	Stage IB1	Cervical Squamous Cell Carcinoma	G2	HPV16	29	Pelvic (external iliac, internal iliac, obturator)	PRESENT		Radical Hysterectomy				638	1	638	0	17.2812
TCGA-FU-A3TX-01	78		Stage IB2	Cervical Squamous Cell Carcinoma	G3	HPV18	30		ABSENT		Radical Hysterectomy				45	0	45	0	20.2398
TCGA-FU-A3WB-01	43	31.9122	Stage IIA2	Cervical Squamous Cell Carcinoma	G2	HPV16	43		ABSENT	ABSENT	Radical Hysterectomy				491	0	491	0	17.6506
TCGA-FU-A3YQ-01	35	39.4531	Stage IB1	Cervical Squamous Cell Carcinoma	G1	HPV16	24				Radical Hysterectomy				861	0	861	0	18.0087
TCGA-FU-A40J-01	38	30.4688	Stage IIIB	Endocervical Type of Adenocarcinoma	G3	HPV16	28	Pelvic (external iliac, internal iliac, obturator)	PRESENT	ABSENT	Radical Hysterectomy				426	0	426	0	18.072
TCGA-FU-A57G-01	49	22.2656	Stage IB2	Endocervical Type of Adenocarcinoma	G2	negative	26		ABSENT	ABSENT	Radical Hysterectomy				1078	0	1078	0	20.3674
TCGA-FU-A5XV-01	32	27.993	Stage IIIB	Cervical Squamous Cell Carcinoma	G3	HPV18	63	Pelvic (external iliac, internal iliac, obturator)	PRESENT		Radical Hysterectomy				321	0	321	0	17.2579
TCGA-FU-A770-01	33	21.8776	Stage IIIB	Endocervical Adenocarcinoma of the Usual Type	G2	HPV16	10	Pelvic (external iliac, internal iliac, obturator)	ABSENT	ABSENT	Radical Hysterectomy				34	0	34	0	17.7369
TCGA-GH-A9DA-01	27		Stage IB1	Cervical Squamous Cell Carcinoma	G3	Not applicable	15		ABSENT	ABSENT	Radical Hysterectomy		NO	NO	540	0	540	0	21.6839
TCGA-HM-A3JJ-01	40	24.0569	Stage IB1	Cervical Squamous Cell Carcinoma	G3	HPV16	41		PRESENT		Radical Hysterectomy	Cisplatin	YES	YES	659	1	385	1	18.0414
TCGA-HM-A3JK-01	64	34.5271	Stage IIA2	Cervical Squamous Cell Carcinoma	G3	HPV35	51	Pelvic (external iliac, internal iliac, obturator)	ABSENT		Radical Hysterectomy	Cisplatin	YES	YES	632	0	632	0	21.1233
TCGA-HM-A4S6-01	51	43.7154	Stage IIIB	Cervical Squamous Cell Carcinoma	G3	HPV16	13	Pelvic (external iliac, internal iliac, obturator)	PRESENT	ABSENT	Radical Hysterectomy	Cisplatin	YES	YES	454	0	454	0	22.4916
TCGA-HM-A6W2-01	34	34.7656	Stage IVB	Adenosquamous	G3	negative	7		PRESENT		Radical Hysterectomy	Cisplatin	YES	YES	287	0	287	0	19.7922
TCGA-IR-A3L7-01	37	28.4082	Stage IB1	Cervical Squamous Cell Carcinoma	G3	HPV18	20		PRESENT	ABSENT	Radical Hysterectomy	Cisplatin	YES	YES	4483	0	4483	0	16.0493
TCGA-IR-A3LA-01	60	40.9753	Stage IB1	Endometrioid Adenocarcinoma of Endocervix	G3	negative	18		PRESENT	ABSENT	Simple Hysterectomy	Cisplatin|Other	YES	YES	4172	0	4172	0	16.3704
TCGA-IR-A3LB-01	53	33.305	Stage IB1	Endocervical Type of Adenocarcinoma	G3	HPV45	29		PRESENT	ABSENT	Other	Cisplatin|Other	YES	YES	2032	1	317	1	19.5822
TCGA-IR-A3LC-01	40	25	Stage IB1	Cervical Squamous Cell Carcinoma	G3	HPV16	48		PRESENT	ABSENT	Radical Hysterectomy	Cisplatin	YES	YES	3935	0	3935	0	19.2568
TCGA-IR-A3LF-01	64	35.796	Stage IB1	Endocervical Adenocarcinoma of the Usual Type	G2	HPV16	16		ABSENT	ABSENT	Simple Hysterectomy		YES	NO	2949	0	2949	0	17.9239
TCGA-IR-A3LH-01	49	31.2026	Stage IIA1	Cervical Squamous Cell Carcinoma	G4	HPV45	40		ABSENT	ABSENT	Radical Hysterectomy	Cisplatin	YES	YES	2394	0	2394	0	22.4559
TCGA-IR-A3LI-01	48	24.8591	Stage IVB	Endocervical Type of Adenocarcinoma	G2	HPV16	25	Pelvic (external iliac, internal iliac, obturator)	PRESENT	ABSENT	Radical Hysterectomy	Cisplatin|Other|Other|Cisplatin	YES	YES	2493	0	2493	0	16.7243
TCGA-IR-A3LK-01	69	35.2617	Stage IB2	Cervical Squamous Cell Carcinoma	G3	HPV31	17			ABSENT	Radical Hysterectomy	Cisplatin	YES	YES	908	1	574	1	22.0437
TCGA-IR-A3LL-01	60	37.324	Stage IB1	Cervical Squamous Cell Carcinoma	G2	HPV16	15		PRESENT	ABSENT	Radical Hysterectomy	Cisplatin	YES	YES	1106	0	1106	0	21.4708
TCGA-JW-A5VG-01	35	44.0635	Stage IIA	Cervical Squamous Cell Carcinoma	G3	HPV59						Cisplatin	NO	YES	834	0	834	0	20.22
TCGA-JW-A5VH-01	53	30.1103	Stage IVB	Cervical Squamous Cell Carcinoma	G2	negative						Carboplatin	NO	NO	100	1	94	1	18.568
TCGA-JW-A5VI-01	45	23.634	Stage IIB	Cervical Squamous Cell Carcinoma	G3	HPV30						Cisplatin	NO	YES	747	0	558	1	19.3779
TCGA-JW-A5VJ-01	56	23.7253	Stage IIB	Cervical Squamous Cell Carcinoma	G3	HPV18						Carboplatin	NO	YES	652	0	267	1	20.3439
TCGA-JW-A5VK-01	43	27.2392	Stage IB2	Cervical Squamous Cell Carcinoma	G3	HPV16						Cisplatin	NO	YES	623	0	623	0	19.3933
TCGA-JW-A5VL-01	37	27.7344	Stage IB2	Cervical Squamous Cell Carcinoma	G1	HPV16						Cisplatin	NO	YES	474	0	474	0	20.4679
TCGA-JW-A69B-01	44	28.7201	Stage IB2	Endocervical Type of Adenocarcinoma	GX	HPV16						Other	YES	YES	863	0	863	0	23.5104
TCGA-JW-A852-01	42	39.0625	Stage IIB	Cervical Squamous Cell Carcinoma	G2	Not applicable						Cisplatin	YES	YES	252	1	153	1	18.7208
TCGA-JW-AAVH-01	46	68.6785	Stage IB1	Cervical Squamous Cell Carcinoma	G2	Not applicable	15		PRESENT		Radical Hysterectomy		NO		552	0	552	0	15.8474
TCGA-JX-A3PZ-01	25	18.9388	Stage IB	Cervical Squamous Cell Carcinoma	G2	HPV45	22		PRESENT	ABSENT	Radical Hysterectomy		NO	NO	642	1	617	1	21.4686
TCGA-JX-A3Q0-01	63	20.6852	Stage III	Cervical Squamous Cell Carcinoma	G2	HPV31							YES	NO	6375	0	6375	0	22.3496
TCGA-JX-A3Q8-01	40	27.2392	Stage IB1	Endocervical Type of Adenocarcinoma	G3	HPV16	14		ABSENT	ABSENT	Radical Hysterectomy		NO	NO	1357	0	1357	0	17.3032
TCGA-JX-A5QV-01	37	22.4059	Stage IB1	Cervical Squamous Cell Carcinoma	G3	HPV16	13		ABSENT	ABSENT	Radical Hysterectomy		YES	NO	636	0	636	0	21.123
TCGA-LP-A4AU-01	35	20.9321	Stage IIIB	Cervical Squamous Cell Carcinoma	G3	HPV18					Simple Hysterectomy	Cisplatin|Other	YES	YES	343	0	343	0	16.6885
TCGA-LP-A4AV-01	63	17.9418	Stage IB	Cervical Squamous Cell Carcinoma	G2	HPV56	3				Radical Hysterectomy		NO		0	0	0	0	20.3972
TCGA-LP-A4AW-01	52	20.83	Stage IA	Cervical Squamous Cell Carcinoma	G1	HPV16	3				Radical Hysterectomy		NO		27	0	27	0	17.9726
TCGA-LP-A4AX-01	45		Stage IB1	Cervical Squamous Cell Carcinoma	G3	HPV16	2				Simple Hysterectomy		YES	NO	380	0	380	0	17.7718
TCGA-LP-A5U2-01	30	19.9219	Stage IIIB	Endocervical Adenocarcinoma of the Usual Type	G3	HPV16	7	Pelvic (external iliac, internal iliac, obturator)	PRESENT	ABSENT			NO		9	0	9	0	18.5247
TCGA-LP-A5U3-01	40	19.5312	Stage IB1	Cervical Squamous Cell Carcinoma	G3	HPV16			ABSENT	ABSENT	Radical Hysterectomy				25	0	25	0	21.3281
TCGA-LP-A7HU-01	53	24.1415	Stage II	Endocervical Type of Adenocarcinoma	G3	HPV16	2	Pelvic (external iliac, internal iliac, obturator)	ABSENT	ABSENT	Simple Hysterectomy		YES	NO	406	0	406	0	17.1174
TCGA-MA-AA3X-01	50	25.2595	Stage IIIB	Cervical Squamous Cell Carcinoma	G2	Not applicable						Cisplatin	YES	YES	617	0	617	0	24.5616
TCGA-MA-AA3Y-01	48	26.7094	Stage IB1	Cervical Squamous Cell Carcinoma	G3	Not applicable	29		ABSENT	ABSENT	Radical Hysterectomy		NO	NO	542	0	542	0	18.8222
TCGA-MA-AA3Z-01	43	32.8125	Stage IB2	Cervical Squamous Cell Carcinoma	GX	Not applicable						Cisplatin	YES	YES	595	0	595	0	20.679
TCGA-MA-AA41-01	33	18.591	Stage IIB	Cervical Squamous Cell Carcinoma	G2	Not applicable						Cisplatin|Carboplatin|Other|Other	YES	YES	279	0		1	19.4422
TCGA-MA-AA42-01	75	32.1429	Stage IIB	Cervical Squamous Cell Carcinoma	G3	Not applicable						Cisplatin	YES	YES	259	0	259	0	18.7871
TCGA-MA-AA43-01	48	31.1634	Stage IIIB	Cervical Squamous Cell Carcinoma	G3	Not applicable						Cisplatin	YES	YES	346	0	346	0	18.9713
TCGA-MU-A51Y-01	27		Stage IIA1	Cervical Squamous Cell Carcinoma	G2	HPV16	17				Radical Hysterectomy		NO		854	0	854	0	18.9157
TCGA-MU-A5YI-01	60	32.9796	Stage IA1	Cervical Squamous Cell Carcinoma	G2	HPV16	18		PRESENT		Radical Hysterectomy	Cisplatin	YES	YES	1053	0	630	1	17.9208
TCGA-MU-A8JM-01	46	31.5886	Stage IB1	Cervical Squamous Cell Carcinoma	G2	Not applicable	29	Pelvic (external iliac, internal iliac, obturator)|Common iliac			Radical Hysterectomy		NO	NO	607	0	607	0	18.1186
TCGA-MY-A5BE-01	42	34.0785	Stage IB1	Cervical Squamous Cell Carcinoma	G3	HPV16			ABSENT				NO	NO	1066	0	1066	0	14.7294
TCGA-MY-A5BF-01	68	25.6055	Stage IIA2	Cervical Squamous Cell Carcinoma	G1	HPV16	6	Pelvic (external iliac, internal iliac, obturator)	PRESENT		Other	Cisplatin	YES	YES	634	0	634	0	21.6654
TCGA-MY-A913-01	28	28.6048	Stage IIA	Cervical Squamous Cell Carcinoma	G3	Not applicable						Cisplatin	YES	YES	524	0	524	0	20.9248
TCGA-PN-A8MA-01	43	25.4581	Stage IIB	Cervical Squamous Cell Carcinoma	G3	Not applicable						Cisplatin	YES	YES	90	0		1	18.6586
TCGA-Q1-A5R1-01	32	27.4717	Stage IB1	Mucinous Adenocarcinoma of Endocervical Type	G2	HPV16	4		ABSENT	ABSENT	Radical Hysterectomy		NO	NO	474	0	474	0	18.0365
TCGA-Q1-A5R2-01	64	29.6875		Cervical Squamous Cell Carcinoma	G3	HPV16						Cisplatin	YES	YES	499	0	499	0	22.608
TCGA-Q1-A5R3-01	56	19.052		Cervical Squamous Cell Carcinoma	G2	HPV18						Cisplatin	YES	YES	485	0	485	0	17.3362
TCGA-Q1-A6DT-01	55		Stage I	Cervical Squamous Cell Carcinoma	GX	HPV16							NO		275	1		1	19.4785
TCGA-Q1-A6DV-01	36	25.9695	Stage IB1	Mucinous Adenocarcinoma of Endocervical Type	G2	HPV16	2		ABSENT	ABSENT	Radical Hysterectomy		NO	NO	491	0	491	0	15.7999
TCGA-Q1-A6DW-01	44	24.2188	Stage I	Cervical Squamous Cell Carcinoma	GX	HPV16			ABSENT	ABSENT		Cisplatin	YES	YES	534	0	534	0	19.2379
TCGA-Q1-A73O-01	37	32.8947	Stage IB2	Cervical Squamous Cell Carcinoma	GX	HPV18			ABSENT	ABSENT		Cisplatin	YES	YES	428	0	428	0	20.8382
TCGA-Q1-A73P-01	45	27.3982	Stage IB1	Endocervical Type of Adenocarcinoma	G1	HPV18	17		ABSENT	ABSENT	Radical Hysterectomy		NO		483	0	483	0	18.5311
TCGA-Q1-A73Q-01	46	34.8502	Stage I	Cervical Squamous Cell Carcinoma	GX	HPV33						Cisplatin	YES	YES	284	0		1	19.072
TCGA-Q1-A73R-01	45	39.5421	Stage I	Endocervical Type of Adenocarcinoma	GX	HPV16							NO		567	0	567	0	16.6264
TCGA-R2-A69V-01	42	47.0607	Stage IB	Cervical Squamous Cell Carcinoma	G3	HPV39	18		PRESENT	ABSENT	Radical Hysterectomy	Cisplatin	YES	YES	596	0	596	0	19.1442
TCGA-RA-A741-01	34	31.5886	Stage IIB	Cervical Squamous Cell Carcinoma	GX	HPV16	4	Pelvic (external iliac, internal iliac, obturator)				Cisplatin	YES	YES	444	0	444	0	17.1964
TCGA-UC-A7PD-01	21		Stage IB	Cervical Squamous Cell Carcinoma	G2	Not applicable	11		PRESENT		Radical Hysterectomy		YES	NO	355	1	202	1	17.6099
TCGA-UC-A7PG-01	44		Stage IIIB	Cervical Squamous Cell Carcinoma	G1	Not applicable	9	Pelvic (external iliac, internal iliac, obturator)|Common iliac	PRESENT			Cisplatin	YES	YES	370	1	370	0	21.1715
TCGA-UC-A7PI-01	45		Stage IB1	Endometrioid Adenocarcinoma of Endocervix	G1	Not applicable	47		ABSENT	ABSENT	Radical Hysterectomy	Cisplatin	YES	YES	2114	0	778	1	19.0295
TCGA-VS-A8EB-01	41	27.3399	Stage IIIB	Cervical Squamous Cell Carcinoma	GX	Not applicable						Cisplatin	YES	YES	305	1	305	0	19.6711
TCGA-VS-A8EC-01	55	19.3962	Stage IIIB	Cervical Squamous Cell Carcinoma	G2	Not applicable							YES	NO	1415	0	1415	0	17.9537
TCGA-VS-A8EG-01	36	25.7812	Stage IB1	Cervical Squamous Cell Carcinoma	GX	Not applicable							YES	NO	1386	0	1386	0	17.2478
TCGA-VS-A8EH-01	56	17.8506	Stage IIIB	Cervical Squamous Cell Carcinoma	G2	Not applicable						Cisplatin	YES	YES	986	0	986	0	22.3835
TCGA-VS-A8EI-01	38	23.2335	Stage IIB	Cervical Squamous Cell Carcinoma	GX	Not applicable						Cisplatin	YES	YES	729	0	729	0	18.1049
TCGA-VS-A8EJ-01	60	40.5178	Stage IIB	Cervical Squamous Cell Carcinoma	G3	Not applicable						Cisplatin	YES	YES	607	1	607	0	21.3729
TCGA-VS-A8EK-01	65	21.3593	Stage IVA	Cervical Squamous Cell Carcinoma	G2	Not applicable						Cisplatin	YES	YES	829	1	829	0	18.6464
TCGA-VS-A8EL-01	38	28.306	Stage IIB	Cervical Squamous Cell Carcinoma	G3	Not applicable						Cisplatin	YES	YES	1992	0	1992	0	20.646
TCGA-VS-A8Q8-01	26	33.3866	Stage IB	Cervical Squamous Cell Carcinoma	G2	Not applicable	11		ABSENT		Other		YES	NO	978	1	488	1	20.2856
TCGA-VS-A8Q9-01	79	21.7778	Stage IB1	Cervical Squamous Cell Carcinoma	G2	Not applicable							YES	NO	1630	0	1630	0	17.0401
TCGA-VS-A8QA-01	44	26.1719	Stage IB1	Cervical Squamous Cell Carcinoma	GX	Not applicable	26				Radical Hysterectomy		YES	NO	1099	0	1099	0	18.5033
TCGA-VS-A8QC-01	51	38.9543	Stage IVA	Cervical Squamous Cell Carcinoma	G2	Not applicable						Cisplatin	YES	YES	350	1	263	1	20.2784
TCGA-VS-A8QF-01	42	26.8977	Stage IIB	Cervical Squamous Cell Carcinoma	G2	Not applicable						Cisplatin	YES	YES	1800	0	1800	0	22.3206
TCGA-VS-A8QH-01	76	28.8754	Stage IB1	Mucinous Adenocarcinoma of Endocervical Type	G2	Not applicable						Other|Other	YES	YES	1210	1	1210	0	19.1928
TCGA-VS-A8QM-01	47	19.9481	Stage IVB	Cervical Squamous Cell Carcinoma	GX	Not applicable						Cisplatin|Other	YES	YES	951	1	951	0	18.4035
TCGA-VS-A94W-01	39	32.4622	Stage IIB	Cervical Squamous Cell Carcinoma	G2	Not applicable	47	Pelvic (external iliac, internal iliac, obturator)				Cisplatin	YES	YES	1243	0	1243	0	21.0993
TCGA-VS-A94X-01	40	16.8242	Stage IIB	Cervical Squamous Cell Carcinoma	G2	Not applicable						Cisplatin	YES	YES	506	1	506	0	20.7557
TCGA-VS-A94Y-01	47	18.5529	Stage IIB	Cervical Squamous Cell Carcinoma	GX	Not applicable							YES	NO	144	1	144	0	20.088
TCGA-VS-A94Z-01	38	36.5798	Stage IIB	Cervical Squamous Cell Carcinoma	G2	Not applicable						Cisplatin	YES	YES	1015	0	1015	0	18.4318
TCGA-VS-A950-01	42	20.9366	Stage IIIA	Cervical Squamous Cell Carcinoma	G3	Not applicable							YES	NO	1221	0		1	19.7661
TCGA-VS-A952-01	66	27.0552	Stage IB1	Mucinous Adenocarcinoma of Endocervical Type	G2	Not applicable	15		ABSENT		Radical Hysterectomy		NO		1778	0	1778	0	17.6437
TCGA-VS-A953-01	63	19.563	Stage IVA	Cervical Squamous Cell Carcinoma	GX	Not applicable							YES	NO	477	1	477	0	20.8089
TCGA-VS-A954-01	67	22.6562	Stage IIIB	Cervical Squamous Cell Carcinoma	G2	Not applicable						Cisplatin	YES	YES	1714	0	1714	0	21.5267
TCGA-VS-A957-01	64	37.3932	Stage IB1	Cervical Squamous Cell Carcinoma	G3	Not applicable						Cisplatin	YES	YES	1688	0	1688	0	20.8452
TCGA-VS-A958-01	46	26.7532	Stage IIB	Cervical Squamous Cell Carcinoma	G2	Not applicable						Cisplatin	YES	YES	1525	0	1525	0	17.382
TCGA-VS-A959-01	76	22.3543	Stage IIB	Cervical Squamous Cell Carcinoma	G3	Not applicable							YES		1561	0	1561	0	18.7923
TCGA-VS-A9U5-01	57	28.1969	Stage IIB	Cervical Squamous Cell Carcinoma	G3	Not applicable						Cisplatin	YES	YES	1535	0	1535	0	17.806
TCGA-VS-A9U6-01	52	27.1203	Stage IVB	Cervical Squamous Cell Carcinoma	GX	Not applicable						Cisplatin	YES		1320	0	711	1	20.7551
TCGA-VS-A9U7-01	30	33.2671	Stage IB1	Cervical Squamous Cell Carcinoma	G3	Not applicable	18	Pelvic (external iliac, internal iliac, obturator)				Cisplatin	YES	YES	1472	0	1472	0	20.6716
TCGA-VS-A9UB-01	54	28.6689	Stage IIB	Cervical Squamous Cell Carcinoma	G3	Not applicable	51					Cisplatin	YES	YES	911	0	911	0	17.6785
TCGA-VS-A9UC-01	32	32.4661	Stage IIB	Cervical Squamous Cell Carcinoma	G2	Not applicable						Cisplatin	YES	YES	825	0		1	19.7888
TCGA-VS-A9UD-01	73	24.6904	Stage IIIA	Cervical Squamous Cell Carcinoma	G2	Not applicable						Cisplatin	YES	YES	739	0	739	0	21.3159
TCGA-VS-A9UH-01	53		Stage IVA	Cervical Squamous Cell Carcinoma	GX	Not applicable						Cisplatin	YES	YES	1427	0	1427	0	23.2974
TCGA-VS-A9UI-01	76		Stage IIB	Cervical Squamous Cell Carcinoma	GX	Not applicable							YES	NO	1372	1	1372	0	21.8839
TCGA-VS-A9UJ-01	55		Stage IIB	Cervical Squamous Cell Carcinoma	GX	Not applicable							NO		52	1	52	0	19.8189
TCGA-VS-A9UL-01	79	25.2241	Stage IIIB	Cervical Squamous Cell Carcinoma	G3	Not applicable							YES		442	1	336	1	18.2631
TCGA-VS-A9UM-01	39	29.2969	Stage IVB	Cervical Squamous Cell Carcinoma	G2	Not applicable						Cisplatin	YES	YES	829	1	829	0	21.7473
TCGA-VS-A9UO-01	43	15.8222	Stage IIB	Mucinous Adenocarcinoma of Endocervical Type	G2	Not applicable	45					Cisplatin	YES	YES	1456	0	1456	0	15.0066
TCGA-VS-A9UP-01	43	28.3039	Stage IIA	Mucinous Adenocarcinoma of Endocervical Type	G3	Not applicable						Cisplatin	YES	YES	1444	0	352	1	14.5447
TCGA-VS-A9UQ-01	32	28.125	Stage IB	Mucinous Adenocarcinoma of Endocervical Type	G2	Not applicable	22				Other		YES	NO	1263	0	561	1	17.3565
TCGA-VS-A9UR-01	53	24.6904	Stage IIA	Mucinous Adenocarcinoma of Endocervical Type	GX	Not applicable						Cisplatin	YES	YES	793	0	675	1	15.8821
TCGA-VS-A9UT-01		20.2546			G3	Not applicable									482	0	482	0	19.1446
TCGA-VS-A9UU-01	42	25.5296	Stage IIB	Cervical Squamous Cell Carcinoma	G1	Not applicable						Cisplatin	YES	YES	442	0	442	0	17.1159
TCGA-VS-A9UV-01	74	13.4176	Stage IVA	Cervical Squamous Cell Carcinoma	GX	Not applicable							NO		104	1	104	0	19.2004
TCGA-VS-A9UY-01	29	17.3134	Stage IVB	Cervical Squamous Cell Carcinoma	G2	Not applicable						Cisplatin	YES	YES	555	1	412	1	22.0424
TCGA-VS-A9UZ-01	61	24.3232	Stage IB1	Mucinous Adenocarcinoma of Endocervical Type	G2	Not applicable	26				Other		YES	NO	2044	0	2044	0	18.021
TCGA-VS-A9V0-01	58	30.4438	Stage IB	Mucinous Adenocarcinoma of Endocervical Type	G3	Not applicable						Cisplatin	YES	YES	573	0	475	1	18.7029
TCGA-VS-A9V1-01	46	18.7305	Stage IVB	Mucinous Adenocarcinoma of Endocervical Type	G2	Not applicable						Cisplatin	YES	YES	157	1	58	1	18.434
TCGA-VS-A9V2-01	29	20.1348	Stage IB1	Cervical Squamous Cell Carcinoma	G2	Not applicable	26				Other		YES	NO	555	0	555	0	17.2299
TCGA-VS-A9V3-01	62	22.3081	Stage IVB	Cervical Squamous Cell Carcinoma	G3	Not applicable						Cisplatin	YES	YES	540	0	456	1	21.3027
TCGA-VS-A9V4-01	63	20.061	Stage IVA	Mucinous Adenocarcinoma of Endocervical Type	G2	Not applicable						Cisplatin	YES	YES	132	1	100	1	16.6036
TCGA-VS-A9V5-01	50	39.7582	Stage IIB	Mucinous Adenocarcinoma of Endocervical Type	G2	Not applicable						Carboplatin	YES	YES	494	1	494	0	18.4616
TCGA-VS-AA62-01	51	27.5312	Stage IIB	Cervical Squamous Cell Carcinoma	G2	Not applicable						Cisplatin	YES	YES	469	1	469	0	20.2403
TCGA-WL-A834-01	57	30.1021		Cervical Squamous Cell Carcinoma	G3	Not applicable	28	Pelvic (external iliac, internal iliac, obturator)	PRESENT		Radical Hysterectomy	Cisplatin	YES	YES	791	0	791	0	17.7449
TCGA-XS-A8TJ-01		23.9257			G2	Not applicable									890	0	890	0	16.1429
TCGA-ZJ-A8QO-01	73			Cervical Squamous Cell Carcinoma	Not Available	Not applicable									0	0	0	0	21.1356
TCGA-ZJ-A8QQ-01	24	28.441	Stage IIB	Cervical Squamous Cell Carcinoma	GX	Not applicable						Cisplatin	YES	YES	2056	0	2056	0	20.0122
TCGA-ZJ-A8QR-01	38		Stage I	Cervical Squamous Cell Carcinoma	GX	Not applicable									582	1	582	0	19.1191
TCGA-ZJ-AAX4-01	85	26.6436	Stage II	Cervical Squamous Cell Carcinoma	G3	Not applicable	26		PRESENT		Radical Hysterectomy				21	0	21	0	23.4087
TCGA-ZJ-AAX8-01	58		Stage IIIB	Cervical Squamous Cell Carcinoma	G2	Not applicable									0	0	0	0	20.6186
TCGA-ZJ-AAXA-01	64	32.4662	Stage IB1	Cervical Squamous Cell Carcinoma	G2	Not applicable					Radical Hysterectomy				43	0	43	0	21.1268
TCGA-ZJ-AAXB-01	42	36.5087	Stage IB2	Endocervical Adenocarcinoma of the Usual Type	G3	Not applicable									0	0	0	0	18.4408
TCGA-ZJ-AAXD-01	35		Stage IIIB	Cervical Squamous Cell Carcinoma	G2	Not applicable									0	0	0	0	18.5426
TCGA-ZJ-AAXF-01	62		Stage IIB	Cervical Squamous Cell Carcinoma	G3	Not applicable									0	0	0	0	18.1099
TCGA-ZJ-AAXI-01	67		Stage IIB	Cervical Squamous Cell Carcinoma	G2	Not applicable									0	0	0	0	16.7393
TCGA-ZJ-AAXJ-01					Not Available	Not applicable									0	0	0	0	19.9216
TCGA-ZJ-AAXN-01	34	19.7133	Stage IB2	Cervical Squamous Cell Carcinoma	Not Available	Not applicable									0	0	0	0	20.5792
TCGA-ZJ-AAXT-01	54	27.9155	Stage IIIB	Cervical Squamous Cell Carcinoma	G2	Not applicable									0	0	0	0	19.7843
TCGA-ZJ-AAXU-01	51	25.7117	Stage IIB	Cervical Squamous Cell Carcinoma	G2	Not applicable									5	0	5	0	19.9236
TCGA-ZJ-AB0H-01	48		Stage IIIB	Cervical Squamous Cell Carcinoma	Not Available	Not applicable									0	0	0	0	21.709
TCGA-ZJ-AB0I-01	25	26.0617	Stage IIB	Cervical Squamous Cell Carcinoma	Not Available	Not applicable					Radical Hysterectomy				0	0	0	0	21.5513
TCGA-ZX-AA5X-01	64	22.719	Stage IIIB	Cervical Squamous Cell Carcinoma	G2	Not applicable			ABSENT					NO	119	0		1	18.1903

## Sheet: GSE44001
Sample ID	FIGO stage	largest diameter (cm)	disease_free_survival_(dfs)_(months)	status of dfs（1, recurrence，0, No recurrence）	Normalized OPN mRNA expression
GSM1076352	Stage: IA2	1.5	66.1	0	7.27797
GSM1076372	Stage: IA2	1.5	58.6	0	11.1155
GSM1076380	Stage: IA2	0.7	50.7	0	8.88693
GSM1076384	Stage: IA2	1.5	55.03	0	10.3093
GSM1076390	Stage: IA2	0	21.57	0	9.63693
GSM1076407	Stage: IA2	0.9	28.93	0	9.33738
GSM1076429	Stage: IA2	0.5	74.37	0	8.33544
GSM1076432	Stage: IA2	0.6	3.5	0	11.1778
GSM1076510	Stage: IA2	1.6	4.1	0	10.9726
GSM1076570	Stage: IA2	0	50.9	0	6.61555
GSM1076574	Stage: IA2	0	43.2	0	9.58008
GSM1076609	Stage: IA2	0	75.07	0	8.36887
GSM1076638	Stage: IA2	0	30.4	0	10.4587
GSM1076341	Stage: IB1	2.3	71.63	0	9.48803
GSM1076342	Stage: IB1	2.4	103.73	0	6.755
GSM1076343	Stage: IB1	1.5	32.57	0	8.09325
GSM1076344	Stage: IB1	2.2	94.47	0	11.0359
GSM1076345	Stage: IB1	1.6	85.6	0	8.88089
GSM1076346	Stage: IB1	2.3	88.47	0	10.7861
GSM1076347	Stage: IB1	3	67.23	0	11.0214
GSM1076348	Stage: IB1	3.5	36.6	1	7.82491
GSM1076349	Stage: IB1	3.5	98.33	0	11.0277
GSM1076350	Stage: IB1	3	84.5	0	11.1195
GSM1076351	Stage: IB1	6	88.03	1	11.6855
GSM1076353	Stage: IB1	1.4	87.77	0	11.4258
GSM1076354	Stage: IB1	1	85.07	0	11.364
GSM1076355	Stage: IB1	5	50.5	0	11.236
GSM1076356	Stage: IB1	1.2	70.23	0	11.9511
GSM1076357	Stage: IB1	2	41.3	0	9.76298
GSM1076359	Stage: IB1	2.1	46.07	0	10.509
GSM1076360	Stage: IB1	1	84.67	0	8.02772
GSM1076361	Stage: IB1	3.8	85.03	0	12.1218
GSM1076363	Stage: IB1	1.6	71.83	0	9.01197
GSM1076364	Stage: IB1	3.5	80.47	0	11.7894
GSM1076366	Stage: IB1	5	75.77	0	10.7252
GSM1076367	Stage: IB1	1	77.93	0	9.79226
GSM1076368	Stage: IB1	4.5	34.07	0	11.4842
GSM1076369	Stage: IB1	4.2	53.83	1	9.96048
GSM1076370	Stage: IB1	6.5	72.33	0	10.9148
GSM1076371	Stage: IB1	2	72.33	0	10.6343
GSM1076373	Stage: IB1	2.5	64.77	0	6.5185
GSM1076374	Stage: IB1	1.1	67.77	0	8.8639
GSM1076375	Stage: IB1	0.8	64.63	0	9.9939
GSM1076376	Stage: IB1	8	24.3	0	10.1288
GSM1076377	Stage: IB1	3.5	64.83	0	10.0248
GSM1076378	Stage: IB1	3.5	63.77	0	12.0974
GSM1076381	Stage: IB1	4	59.8	0	10.9552
GSM1076382	Stage: IB1	3.3	38.23	0	12.178
GSM1076383	Stage: IB1	0	55.07	0	9.2225
GSM1076385	Stage: IB1	1	57.27	0	9.1726
GSM1076388	Stage: IB1	0	50.93	0	9.40382
GSM1076389	Stage: IB1	2	45.07	0	8.94003
GSM1076391	Stage: IB1	0.4	49.4	0	10.3824
GSM1076392	Stage: IB1	1.5	32.87	0	9.28325
GSM1076393	Stage: IB1	3	46.13	0	11.0107
GSM1076394	Stage: IB1	8.5	19.83	1	9.69036
GSM1076395	Stage: IB1	3	45.97	0	9.82135
GSM1076396	Stage: IB1	2.3	42.9	0	6.59854
GSM1076397	Stage: IB1	3.8	42.33	0	11.0927
GSM1076401	Stage: IB1	3	41.1	0	10.9188
GSM1076402	Stage: IB1	3	36.4	0	10.5963
GSM1076403	Stage: IB1	1.6	33.67	0	9.25738
GSM1076404	Stage: IB1	3.5	29.63	0	11.2207
GSM1076405	Stage: IB1	6	32	0	11.5913
GSM1076408	Stage: IB1	2.4	29.73	0	11.885
GSM1076409	Stage: IB1	3.2	26.13	0	11.8475
GSM1076412	Stage: IB1	2.6	37.63	0	9.07375
GSM1076413	Stage: IB1	2.4	32.87	0	12.3085
GSM1076414	Stage: IB1	3.5	33.1	0	11.3564
GSM1076416	Stage: IB1	4	25.4	1	10.3363
GSM1076417	Stage: IB1	3.6	91.77	0	8.27307
GSM1076418	Stage: IB1	2	24.67	0	9.58837
GSM1076419	Stage: IB1	1.2	74.4	0	10.7555
GSM1076420	Stage: IB1	1.2	94	0	11.1233
GSM1076421	Stage: IB1	1.8	62.03	0	12.588
GSM1076422	Stage: IB1	2.4	85.63	0	9.99238
GSM1076423	Stage: IB1	3	86.6	0	9.40416
GSM1076427	Stage: IB1	3.5	74.23	0	10.5806
GSM1076428	Stage: IB1	4.5	51.47	0	9.06522
GSM1076430	Stage: IB1	3	68.07	0	9.41386
GSM1076433	Stage: IB1	2.8	10.73	1	10.6357
GSM1076434	Stage: IB1	4.3	62.37	0	11.8631
GSM1076435	Stage: IB1	2	54.63	0	9.08688
GSM1076436	Stage: IB1	5	21.3	1	10.5189
GSM1076437	Stage: IB1	1	36.83	0	11.9881
GSM1076440	Stage: IB1	2.2	58.67	0	11.0827
GSM1076441	Stage: IB1	4.5	60.83	0	9.76409
GSM1076445	Stage: IB1	3	56	0	11.4569
GSM1076446	Stage: IB1	0	51.13	0	9.6791
GSM1076448	Stage: IB1	2.1	54.87	0	11.4479
GSM1076449	Stage: IB1	1.2	32.63	0	10.193
GSM1076451	Stage: IB1	1.5	42.63	0	10.0684
GSM1076452	Stage: IB1	3.5	47.47	0	10.4409
GSM1076453	Stage: IB1	3.5	40.73	0	10.3756
GSM1076454	Stage: IB1	0.7	44.3	0	10.0765
GSM1076455	Stage: IB1	2.7	37.47	0	8.52954
GSM1076457	Stage: IB1	5	11.87	1	9.10049
GSM1076458	Stage: IB1	2.3	33.77	0	7.64759
GSM1076459	Stage: IB1	1.4	39.9	0	9.41797
GSM1076460	Stage: IB1	1.1	31.23	0	10.7584
GSM1076461	Stage: IB1	5.2	37.36	0	10.1963
GSM1076462	Stage: IB1	3	15.87	0	9.6283
GSM1076464	Stage: IB1	5	10.12	0	9.56927
GSM1076465	Stage: IB1	7	23.73	0	9.84169
GSM1076466	Stage: IB1	4.5	7.43	0	8.75885
GSM1076468	Stage: IB1	3.5	14.57	0	9.13852
GSM1076470	Stage: IB1	1.5	38.7	0	12.2562
GSM1076471	Stage: IB1	5	35.67	0	11.5412
GSM1076472	Stage: IB1	3.2	67.17	0	8.6997
GSM1076474	Stage: IB1	3.5	85.87	0	10.958
GSM1076475	Stage: IB1	4.1	100.6	0	9.51828
GSM1076476	Stage: IB1	3.5	6.73	0	10.4037
GSM1076477	Stage: IB1	2	92.87	0	8.14585
GSM1076480	Stage: IB1	1	79.2	0	10.0793
GSM1076481	Stage: IB1	4.5	30.2	0	10.3058
GSM1076483	Stage: IB1	1.5	86.77	0	8.38418
GSM1076484	Stage: IB1	3.5	7.4	1	9.36315
GSM1076485	Stage: IB1	1.9	26.53	0	7.01473
GSM1076487	Stage: IB1	3.3	93.67	0	11.0081
GSM1076488	Stage: IB1	2.5	21.73	0	9.34528
GSM1076490	Stage: IB1	2.5	64.93	0	10.5549
GSM1076492	Stage: IB1	3	85	0	11.3107
GSM1076493	Stage: IB1	2	86.5	0	9.44307
GSM1076494	Stage: IB1	2	77.67	0	11.1262
GSM1076495	Stage: IB1	1.7	61.13	0	9.87287
GSM1076497	Stage: IB1	0.5	42.3	0	8.5163
GSM1076499	Stage: IB1	1.4	71.93	0	11.2098
GSM1076501	Stage: IB1	4	37.4	1	11.3001
GSM1076503	Stage: IB1	0.9	57.33	0	9.81069
GSM1076504	Stage: IB1	3	67.7	0	9.67279
GSM1076505	Stage: IB1	3.3	67.6	0	11.2149
GSM1076506	Stage: IB1	4.2	68.63	0	10.7672
GSM1076507	Stage: IB1	0	66.47	0	9.70357
GSM1076508	Stage: IB1	2.5	20.87	0	9.06687
GSM1076509	Stage: IB1	0	63.27	0	9.52985
GSM1076511	Stage: IB1	1.3	59.57	0	9.62113
GSM1076513	Stage: IB1	2	59.7	0	8.95713
GSM1076514	Stage: IB1	4	57.83	0	10.9103
GSM1076515	Stage: IB1	4	3.63	0	10.7252
GSM1076516	Stage: IB1	3.5	13.33	0	9.5633
GSM1076517	Stage: IB1	2.7	51.4	0	11.4344
GSM1076518	Stage: IB1	3.9	53.33	0	12.4473
GSM1076519	Stage: IB1	3.2	28.8	0	8.66003
GSM1076520	Stage: IB1	1.5	51.73	0	7.70452
GSM1076521	Stage: IB1	2.2	48.8	0	10.0318
GSM1076522	Stage: IB1	2.5	2.57	1	8.896
GSM1076523	Stage: IB1	1.7	36.83	0	10.4952
GSM1076524	Stage: IB1	3.8	44.17	0	8.20364
GSM1076528	Stage: IB1	4	39.3	0	9.98961
GSM1076529	Stage: IB1	0	42.53	0	9.74928
GSM1076531	Stage: IB1	2.2	38.07	0	11.2996
GSM1076532	Stage: IB1	3.5	36.47	0	9.58043
GSM1076533	Stage: IB1	4.3	36	0	10.3551
GSM1076534	Stage: IB1	1.2	36.87	0	10.3145
GSM1076535	Stage: IB1	2.8	34.83	0	7.14513
GSM1076536	Stage: IB1	1.9	35.73	0	10.6972
GSM1076539	Stage: IB1	7.5	32.67	0	11.4035
GSM1076541	Stage: IB1	2.2	25.5	0	9.89723
GSM1076542	Stage: IB1	3.2	71.2	0	8.43057
GSM1076544	Stage: IB1	1.8	85.6	0	11.3927
GSM1076545	Stage: IB1	3	5.87	0	9.80344
GSM1076546	Stage: IB1	3.5	30.53	0	9.59729
GSM1076548	Stage: IB1	2.8	82.67	0	9.29339
GSM1076549	Stage: IB1	2.5	69.7	0	8.96456
GSM1076550	Stage: IB1	2.5	72.9	0	10.6362
GSM1076551	Stage: IB1	1.8	34.07	0	8.07326
GSM1076552	Stage: IB1	2.7	52	1	10.5265
GSM1076553	Stage: IB1	4.5	16.2	0	11.2563
GSM1076554	Stage: IB1	3	41.27	0	9.25372
GSM1076556	Stage: IB1	2.5	63.27	0	7.91859
GSM1076557	Stage: IB1	5	35.7	0	10.3307
GSM1076558	Stage: IB1	0.9	12.4	0	9.45954
GSM1076560	Stage: IB1	1.3	68.17	0	6.67873
GSM1076561	Stage: IB1	3	60.43	0	9.52321
GSM1076562	Stage: IB1	2.1	38.5	0	10.338
GSM1076563	Stage: IB1	4	44.33	0	8.79795
GSM1076564	Stage: IB1	2.5	37.43	0	10.1028
GSM1076565	Stage: IB1	2.2	36.9	0	9.95399
GSM1076566	Stage: IB1	2.5	13.37	1	10.3921
GSM1076567	Stage: IB1	0.4	36.6	0	7.95973
GSM1076571	Stage: IB1	3.8	50	0	9.51079
GSM1076575	Stage: IB1	3.5	52.47	0	8.74573
GSM1076576	Stage: IB1	2.5	65.27	0	10.3187
GSM1076577	Stage: IB1	3	63.63	0	10.6418
GSM1076578	Stage: IB1	1.4	26.6	0	9.70579
GSM1076579	Stage: IB1	3.2	57.47	0	11.4472
GSM1076580	Stage: IB1	0.8	54	0	10.2459
GSM1076581	Stage: IB1	1.2	48.57	0	10.1165
GSM1076583	Stage: IB1	2.7	41.73	0	9.4413
GSM1076584	Stage: IB1	4.5	23.57	0	10.7089
GSM1076585	Stage: IB1	1	1.4	0	9.18057
GSM1076586	Stage: IB1	4.6	30.77	0	9.61636
GSM1076587	Stage: IB1	4.5	87.53	0	10.014
GSM1076588	Stage: IB1	3	94.9	0	9.65767
GSM1076591	Stage: IB1	3	99.87	0	9.40416
GSM1076592	Stage: IB1	4	92.83	0	11.3431
GSM1076593	Stage: IB1	1.2	60.47	0	8.69297
GSM1076594	Stage: IB1	2.5	33.1	1	10.6515
GSM1076595	Stage: IB1	2.7	76.17	0	10.1585
GSM1076596	Stage: IB1	2.5	80.37	0	9.73281
GSM1076597	Stage: IB1	5.5	84.4	0	11.6606
GSM1076599	Stage: IB1	1.7	86.33	0	11.3225
GSM1076603	Stage: IB1	3.2	68.47	0	11.2202
GSM1076605	Stage: IB1	4.5	7.3	1	10.7094
GSM1076607	Stage: IB1	3	36.2	1	9.50485
GSM1076608	Stage: IB1	4.8	60.1	0	10.5451
GSM1076610	Stage: IB1	0	71.73	0	7.98731
GSM1076611	Stage: IB1	4.2	61.77	1	10.6491
GSM1076613	Stage: IB1	2	73	0	10.9648
GSM1076614	Stage: IB1	0	64.7	0	11.2035
GSM1076615	Stage: IB1	0.9	6.33	0	9.13589
GSM1076616	Stage: IB1	5	25.73	0	9.69111
GSM1076617	Stage: IB1	4	6.5	1	10.4221
GSM1076618	Stage: IB1	2	66.83	0	9.4255
GSM1076619	Stage: IB1	5.5	57.2	0	9.54514
GSM1076620	Stage: IB1	0	62.8	0	9.73719
GSM1076622	Stage: IB1	3	11.5	1	8.95682
GSM1076624	Stage: IB1	0.6	40.4	0	9.2678
GSM1076625	Stage: IB1	4.5	55.4	0	11.2796
GSM1076626	Stage: IB1	4	55.07	0	7.68691
GSM1076627	Stage: IB1	4	49.6	0	9.73455
GSM1076629	Stage: IB1	3.3	52.83	0	9.91524
GSM1076630	Stage: IB1	4.6	16.27	0	9.14434
GSM1076631	Stage: IB1	2	50.63	0	11.7398
GSM1076632	Stage: IB1	1.3	25.93	1	11.2574
GSM1076633	Stage: IB1	3.3	29.5	0	10.5654
GSM1076635	Stage: IB1	3	1	0	9.73386
GSM1076636	Stage: IB1	2.5	5.8	1	11.2251
GSM1076639	Stage: IB1	1.7	27.13	0	9.58188
GSM1076640	Stage: IB1	1.8	29.6	0	9.81797
GSM1076358	Stage: IB2	4	18.27	1	10.4041
GSM1076365	Stage: IB2	4	79.97	0	9.88373
GSM1076400	Stage: IB2	3	38.67	0	9.58188
GSM1076406	Stage: IB2	5	34.97	0	11.2023
GSM1076411	Stage: IB2	4.6	22.5	0	11.8293
GSM1076431	Stage: IB2	4	33.67	1	10.4881
GSM1076439	Stage: IB2	4	62.17	0	9.9254
GSM1076450	Stage: IB2	4.2	56.03	0	9.51585
GSM1076463	Stage: IB2	2	15.8	0	9.72115
GSM1076467	Stage: IB2	9.5	20.37	0	8.4788
GSM1076482	Stage: IB2	4	94.7	0	11.3444
GSM1076489	Stage: IB2	3	52.7	1	8.91867
GSM1076512	Stage: IB2	4	21.83	1	11.2458
GSM1076526	Stage: IB2	5.6	32.66	0	11.4944
GSM1076527	Stage: IB2	4.5	43.57	0	11.3539
GSM1076530	Stage: IB2	3	12.9	1	10.3694
GSM1076538	Stage: IB2	3	15.3	0	12.1154
GSM1076547	Stage: IB2	2.5	88.93	0	10.4328
GSM1076555	Stage: IB2	3.5	77.67	0	8.01608
GSM1076568	Stage: IB2	3.7	1.1	0	9.02657
GSM1076573	Stage: IB2	2.8	46.43	0	11.5637
GSM1076582	Stage: IB2	4.7	54.7	0	9.03246
GSM1076600	Stage: IB2	5	49.2	0	11.5593
GSM1076602	Stage: IB2	2.5	46.23	1	7.7958
GSM1076604	Stage: IB2	4.2	8.77	1	11.1538
GSM1076606	Stage: IB2	10	45.87	1	11.1738
GSM1076612	Stage: IB2	2.8	10.37	1	11.949
GSM1076628	Stage: IB2	3	42.57	0	10.633
GSM1076362	Stage: IIA	5.2	53.37	1	10.6957
GSM1076379	Stage: IIA	3.3	38.7	0	10.4849
GSM1076386	Stage: IIA	1.6	49.9	0	8.97697
GSM1076387	Stage: IIA	3	39.9	0	10.4094
GSM1076398	Stage: IIA	4.7	11.6	1	11.695
GSM1076399	Stage: IIA	4	37.73	0	9.79263
GSM1076410	Stage: IIA	1	22.9	0	9.1732
GSM1076415	Stage: IIA	6	99.7	0	9.60876
GSM1076424	Stage: IIA	1.5	77.47	0	10.3769
GSM1076425	Stage: IIA	4	21.93	1	11.3189
GSM1076426	Stage: IIA	3	79.77	0	10.9796
GSM1076438	Stage: IIA	3.4	0.43	0	11.9086
GSM1076442	Stage: IIA	4.5	36.73	1	10.6357
GSM1076443	Stage: IIA	3	30.37	0	10.3204
GSM1076444	Stage: IIA	4.2	49.27	0	11.0419
GSM1076447	Stage: IIA	2	52.97	0	11.3172
GSM1076456	Stage: IIA	3.9	36.37	0	9.03916
GSM1076469	Stage: IIA	6	24.8	0	11.0281
GSM1076473	Stage: IIA	6	104.13	0	11.8441
GSM1076478	Stage: IIA	3.5	12.3	0	11.0986
GSM1076479	Stage: IIA	8	92.4	0	10.563
GSM1076486	Stage: IIA	6	6.17	1	9.48597
GSM1076491	Stage: IIA	2.2	79.37	0	11.5913
GSM1076496	Stage: IIA	2	48.03	0	9.94297
GSM1076498	Stage: IIA	3.9	64.8	0	10.8417
GSM1076500	Stage: IIA	1.9	51.27	0	10.5103
GSM1076502	Stage: IIA	3.7	29.77	0	10.2722
GSM1076525	Stage: IIA	1.2	41.23	0	9.17554
GSM1076537	Stage: IIA	4.2	26.03	0	11.0344
GSM1076540	Stage: IIA	2.8	28.23	0	11.3454
GSM1076543	Stage: IIA	5.7	51.73	1	10.2074
GSM1076559	Stage: IIA	6	69.23	0	9.94494
GSM1076569	Stage: IIA	1.2	21.03	0	10.4773
GSM1076572	Stage: IIA	3.3	7.63	1	9.41315
GSM1076589	Stage: IIA	8	56.73	0	11.1201
GSM1076590	Stage: IIA	2.5	92.9	0	10.0116
GSM1076598	Stage: IIA	3.8	83.57	0	10.5934
GSM1076601	Stage: IIA	1.5	80.9	0	7.91108
GSM1076621	Stage: IIA	2.8	62.77	0	10.3676
GSM1076623	Stage: IIA	6	61.43	0	9.8459
GSM1076634	Stage: IIA	4	11.63	1	11.7545
GSM1076637	Stage: IIA	4	17.7	0	9.68935
