# Supplementary material for: Biological and Clinicopathological Characteristics of OPN in Cervical Cancers
Source: Front Genet. 2022 May 20;13:836509. doi: 10.3389/fgene.2022.836509 (PMC9163571; doi:10.3389/fgene.2022.836509)
Supplement: Supplementary file 3 [file Table3.XLSX]

## Sheet: GSE39001
Sample_geo_accession	Sample characteristics	Type	Normalized OPN mRNA expression
GSM953492	Healthy female endocervix CN01E	Normal	6.33489
GSM953493	Healthy female exocervix CN01X	Normal	3.50049
GSM953494	Healthy female endocervix CN03E	Normal	4.86462
GSM953495	Healthy female exocervix CN05X	Normal	3.44702
GSM953496	Healthy female endocervix CN06E	Normal	7.36835
GSM953497	Healthy female exocervix CN07X	Normal	5.25777
GSM953498	Healthy female endocervix CN10E	Normal	7.83019
GSM953499	Healthy female exocervix CN10X	Normal	3.46939
GSM953500	Healthy female endocervix CN13E	Normal	6.03449
GSM953501	Healthy female exocervix CN13X	Normal	6.45547
GSM953502	Healthy female endocervix CN19E	Normal	5.94342
GSM953503	Healthy female exocervix CN19X	Normal	8.25608
GSM953504	Cervical cancer biopsy R015	Cancer	7.07255
GSM953505	Cervical cancer biopsy R035	Cancer	8.67398
GSM953506	Cervical cancer biopsy R052	Cancer	7.03078
GSM953507	Cervical cancer biopsy R057	Cancer	8.23838
GSM953508	Cervical cancer biopsy R072	Cancer	6.82241
GSM953509	Cervical cancer biopsy R093	Cancer	8.87898
GSM953510	Cervical cancer biopsy R094	Cancer	5.47073
GSM953511	Cervical cancer biopsy R124	Cancer	9.24555
GSM953512	Cervical cancer biopsy R170	Cancer	7.73019
GSM953513	Cervical cancer biopsy R183	Cancer	6.90528
GSM953514	Cervical cancer biopsy R189	Cancer	8.2881
GSM953515	Cervical cancer biopsy R221	Cancer	7.55084
GSM953516	Cervical cancer biopsy R230	Cancer	6.99871
GSM953517	Cervical cancer biopsy R232	Cancer	8.07987
GSM953518	Cervical cancer biopsy R240	Cancer	10.2614
GSM953519	Cervical cancer biopsy R245	Cancer	9.67392
GSM953520	Cervical cancer biopsy R255	Cancer	7.75904
GSM953521	Cervical cancer biopsy R258	Cancer	6.83174
GSM953522	Cervical cancer biopsy R265	Cancer	9.43149
GSM953523	Cervical cancer biopsy R284	Cancer	5.23369
GSM953524	Cervical cancer biopsy R308	Cancer	7.49068
GSM953525	Cervical cancer biopsy R312	Cancer	6.68249
GSM953526	Cervical cancer biopsy R315	Cancer	9.87759
GSM953527	Cervical cancer biopsy R324	Cancer	8.85895
GSM953528	Cervical cancer biopsy R330	Cancer	7.86766
GSM953529	Cervical cancer biopsy R333	Cancer	8.86664
GSM953530	Cervical cancer biopsy R335	Cancer	9.41666
GSM953531	Cervical cancer biopsy R336	Cancer	9.6988
GSM953532	Cervical cancer biopsy R339	Cancer	8.71881
GSM953533	Cervical cancer biopsy R359	Cancer	5.48103
GSM953534	Cervical cancer biopsy R369	Cancer	9.14082
GSM953535	Cervical cancer biopsy R378	Cancer	5.25189
GSM953536	Cervical cancer biopsy R396	Cancer	8.96586
GSM953537	Cervical cancer biopsy R403	Cancer	7.80803
GSM953538	Cervical cancer biopsy R409	Cancer	6.59744
GSM953539	Cervical cancer biopsy R411	Cancer	7.73019
GSM953540	Cervical cancer biopsy R412	Cancer	6.94391
GSM953541	Cervical cancer biopsy R415	Cancer	7.7708
GSM953542	Cervical cancer biopsy R434	Cancer	5.03503
GSM953543	Cervical cancer biopsy R441	Cancer	5.92059
GSM953544	Cervical cancer biopsy R443	Cancer	6.10935
GSM953545	Cervical cancer biopsy R446	Cancer	7.54256
GSM953546	Cervical cancer biopsy R482	Cancer	6.30267

## Sheet: GSE9750
Sample_geo_accession	Sample characteristics	Type	Normalized OPN mRNA expression
GSM246422	Normal cervix, commercial_Ambion	Normal	5.96288
GSM246423	Normal cervix, commercial_Stratagene	Normal	6.73401
GSM246484	Normal cervix, commercial_BioChain	Normal	5.57009
GSM246485	Normal cervix epithelium_CaCX3	Normal	6.73803
GSM246486	Normal cervix epithelium_CaCx4	Normal	4.18994
GSM246487	Normal cervix epithelium_CaCx5	Normal	7.93691
GSM246488	Normal cervix epithelium_03-3505	Normal	3.02935
GSM246489	Normal cervix epithelium_03-4216	Normal	3.04678
GSM246490	Normal cervix epithelium_03-4508	Normal	5.7217
GSM246491	Normal cervix epithelium_03-4986	Normal	7.15182
GSM247162	Normal cervix epithelium_03-5419	Normal	3.82759
GSM247163	Normal cervix epithelium_03-5438	Normal	5.51508
GSM247164	Normal cervix_03-5611	Normal	6.50026
GSM247165	Normal cervix_03-5657	Normal	4.2799
GSM247166	Normal cervix_05-15	Normal	2.6393
GSM247168	Normal cervix_05-31	Normal	5.07136
GSM247169	Normal cervix_05-446	Normal	2.96767
GSM247171	Normal cervix_05-1308	Normal	4.31514
GSM247173	Normal cervix_05-1352	Normal	5.30536
GSM247174	Normal cervix_05-1981	Normal	5.56192
GSM247175	Normal cervix_05-4602	Normal	4.53247
GSM247188	Normal cervix_05-4615	Normal	6.61017
GSM247189	Normal cervix_05-4959	Normal	5.4318
GSM247190	Normal cervix_05-5007	Normal	4.68319
GSM247650	Cervical cancer_CC126	Cancer	9.05981
GSM247651	Cervical cancer_CC128	Cancer	8.65083
GSM247652	Cervical cancer_CC140	Cancer	9.33945
GSM247653	Cervical cancer_CC163	Cancer	7.40186
GSM247654	Cervical cancer_CC205	Cancer	9.84231
GSM247655	Cervical cancer_CC207	Cancer	12.0068
GSM247656	Cervical cancer_CC214	Cancer	11.0989
GSM247657	Cervical cancer_CC218	Cancer	9.35651
GSM247658	Cervical cancer_CC222	Cancer	11.2758
GSM247659	Cervical cancer_892T	Cancer	10.5571
GSM247660	Cervical cancer_1721T	Cancer	10.1406
GSM247661	Cervical cancer_1798T	Cancer	8.43756
GSM247662	Cervical cancer_1875T	Cancer	10.405
GSM247663	Cervical Cancer_1981T	Cancer	8.80523
GSM247856	Cervical cacner_654T	Cancer	10.3925
GSM247857	Cervical cancer_841T	Cancer	8.96896
GSM247859	Cervical cancer_1434T	Cancer	7.82246
GSM247860	Cervical cancer_1509T	Cancer	9.16641
GSM247862	Cervical cancer_1898T	Cancer	7.04463
GSM247864	Cervical cancer_1900T	Cancer	8.22302
GSM247865	Cervical cancer_1907T	Cancer	7.5654
GSM247866	Cervical cancer_2035T	Cancer	8.72908
GSM247876	Cervical cancer_20-04T	Cancer	9.0208
GSM247877	Cervical cancer_56-04T	Cancer	7.72386
GSM247878	Cervical cancer_88-04T	Cancer	10.1008
GSM247879	Cervical cancer_98-04T	Cancer	9.97281
GSM247881	Cervical cancer_103-04T	Cancer	11.1014
GSM247882	Cervical cancer_CaCx28	Cancer	10.8941
GSM247883	Cervical cancer_CaCx54	Cancer	10.1329
GSM247884	Cervical cancer_CaCx60	Cancer	10.7174
GSM247885	Cervical cancer_CaCx70	Cancer	10.7261
GSM247886	Cervical cancer_CaCx81	Cancer	9.84785
GSM247887	Cervical cancer_CaCx83	Cancer	8.47574

## Sheet: GSE7803
Sample_geo_accession	Sample characteristics	Type	Normalized OPN mRNA expression
GSM189384	normal squamous cervical epitheilium	Normal	7.7879
GSM189385	normal squamous cervical epitheilium	Normal	8.84235
GSM189386	normal squamous cervical epitheilium	Normal	8.32193
GSM189387	normal squamous cervical epitheilium	Normal	8.29921
GSM189388	normal squamous cervical epitheilium	Normal	8.01681
GSM189389	normal squamous cervical epitheilium	Normal	8.13443
GSM189390	normal squamous cervical epitheilium	Normal	8.40939
GSM189391	normal squamous cervical epitheilium	Normal	8.66888
GSM189392	normal squamous cervical epitheilium	Normal	9.16491
GSM189393	normal squamous cervical epitheilium	Normal	7.3837
GSM189394	high grade squamous intraepithelial lesion of the cervix	HSIL	9
GSM189395	high grade squamous intraepithelial lesion of the cervix	HSIL	9.5411
GSM189396	high grade squamous intraepithelial lesion of the cervix	HSIL	10.374
GSM189397	high grade squamous intraepithelial lesion of the cervix	HSIL	9.56415
GSM189398	high grade squamous intraepithelial lesion of the cervix	HSIL	9.35755
GSM189399	high grade squamous intraepithelial lesion of the cervix	HSIL	9.59991
GSM189400	high grade squamous intraepithelial lesion of the cervix	HSIL	9.70217
GSM189401	invasive squamous cell carcinoma of the cervix	Cancer	13.3979
GSM189402	invasive squamous cell carcinoma of the cervix	Cancer	11.5118
GSM189403	invasive squamous cell carcinoma of the cervix	Cancer	9.41996
GSM189404	invasive squamous cell carcinoma of the cervix	Cancer	11.6702
GSM189405	invasive squamous cell carcinoma of the cervix	Cancer	12.3764
GSM189406	invasive squamous cell carcinoma of the cervix	Cancer	9.04985
GSM189407	invasive squamous cell carcinoma of the cervix	Cancer	11.3202
GSM189408	invasive squamous cell carcinoma of the cervix	Cancer	8.97154
GSM189409	invasive squamous cell carcinoma of the cervix	Cancer	12.1768
GSM189410	invasive squamous cell carcinoma of the cervix	Cancer	9.2738
GSM189411	invasive squamous cell carcinoma of the cervix	Cancer	10.1662
GSM189412	invasive squamous cell carcinoma of the cervix	Cancer	8.62205
GSM189413	invasive squamous cell carcinoma of the cervix	Cancer	9.70908
GSM189414	invasive squamous cell carcinoma of the cervix	Cancer	10.0821
GSM189415	invasive squamous cell carcinoma of the cervix	Cancer	9.72962
GSM189416	invasive squamous cell carcinoma of the cervix	Cancer	12.2909
GSM189417	invasive squamous cell carcinoma of the cervix	Cancer	10.6321
GSM189418	invasive squamous cell carcinoma of the cervix	Cancer	10.1059
GSM189419	invasive squamous cell carcinoma of the cervix	Cancer	8.59991
GSM189420	invasive squamous cell carcinoma of the cervix	Cancer	12.4086
GSM189421	invasive squamous cell carcinoma of the cervix	Cancer	13.3378

## Sheet: GSE63514
Sample_geo_accession	Sample characteristics	Type	Normalized OPN mRNA expression
GSM1551311	Normal-01	Normal	2.81934
GSM1551312	Normal-02	Normal	4.84915
GSM1551313	Normal-03	Normal	2.71092
GSM1551314	Normal-04	Normal	2.87087
GSM1551315	Normal-05	Normal	5.6676
GSM1551316	Normal-06	Normal	8.13787
GSM1551317	Normal-07	Normal	2.86726
GSM1551318	Normal-08	Normal	4.35905
GSM1551319	Normal-09	Normal	7.58421
GSM1551320	Normal-10	Normal	2.86068
GSM1551321	Normal-11	Normal	2.6802
GSM1551322	Normal-12	Normal	4.28186
GSM1551323	Normal-13	Normal	6.59623
GSM1551324	Normal-14	Normal	7.92926
GSM1551325	Normal-15	Normal	2.95485
GSM1551326	Normal-16	Normal	8.34075
GSM1551327	Normal-17	Normal	5.06228
GSM1551328	Normal-18	Normal	8.05985
GSM1551329	Normal-19	Normal	7.98441
GSM1551330	Normal-20	Normal	6.93786
GSM1551331	Normal-21	Normal	10.0591
GSM1551332	Normal-22	Normal	5.08902
GSM1551333	Normal-23	Normal	6.62132
GSM1551334	Normal-24	Normal	2.99453
GSM1551335	CIN1-01	CIN1	7.9358
GSM1551336	CIN1-02	CIN1	8.66751
GSM1551337	CIN1-03	CIN1	8.49044
GSM1551338	CIN1-04	CIN1	2.70211
GSM1551339	CIN1-05	CIN1	4.49453
GSM1551340	CIN1-06	CIN1	3.92142
GSM1551341	CIN1-07	CIN1	2.71146
GSM1551342	CIN1-08	CIN1	2.61682
GSM1551343	CIN1-09	CIN1	8.62921
GSM1551344	CIN1-10	CIN1	7.56556
GSM1551345	CIN1-11	CIN1	7.04516
GSM1551346	CIN1-12	CIN1	11.9492
GSM1551347	CIN1-13	CIN1	6.51149
GSM1551348	CIN1-14	CIN1	6.66217
GSM1551349	CIN2-01	CIN2	2.98771
GSM1551350	CIN2-02	CIN2	10.342
GSM1551351	CIN2-03	CIN2	6.58216
GSM1551352	CIN2-04	CIN2	2.88125
GSM1551353	CIN2-05	CIN2	9.53217
GSM1551354	CIN2-06	CIN2	8.16503
GSM1551355	CIN2-07	CIN2	2.17031
GSM1551356	CIN2-08	CIN2	8.38485
GSM1551357	CIN2-09	CIN2	7.16624
GSM1551358	CIN2-10	CIN2	9.25286
GSM1551359	CIN2-11	CIN2	7.80188
GSM1551360	CIN2-12	CIN2	8.7196
GSM1551361	CIN2-13	CIN2	8.8477
GSM1551362	CIN2-14	CIN2	2.1995
GSM1551363	CIN2-15	CIN2	8.33026
GSM1551364	CIN2-16	CIN2	2.67521
GSM1551365	CIN2-17	CIN2	9.96949
GSM1551366	CIN2-18	CIN2	9.02052
GSM1551367	CIN2-19	CIN2	8.20165
GSM1551368	CIN2-20	CIN2	2.93768
GSM1551369	CIN2-21	CIN2	6.21803
GSM1551370	CIN2-22	CIN2	6.22816
GSM1551371	CIN3-01	CIN3	3.44218
GSM1551372	CIN3-02	CIN4	13.2535
GSM1551373	CIN3-03	CIN5	9.65695
GSM1551374	CIN3-04	CIN6	5.30815
GSM1551375	CIN3-05	CIN7	10.7634
GSM1551376	CIN3-06	CIN8	6.33398
GSM1551377	CIN3-07	CIN9	2.89172
GSM1551378	CIN3-08	CIN10	8.14582
GSM1551379	CIN3-09	CIN11	4.6347
GSM1551380	CIN3-10	CIN12	4.26598
GSM1551381	CIN3-11	CIN13	6.89655
GSM1551382	CIN3-12	CIN14	6.60192
GSM1551383	CIN3-13	CIN15	9.38718
GSM1551384	CIN3-14	CIN16	6.84252
GSM1551385	CIN3-15	CIN17	7.30753
GSM1551386	CIN3-16	CIN18	6.41964
GSM1551387	CIN3-17	CIN19	8.38034
GSM1551388	CIN3-18	CIN20	7.14012
GSM1551389	CIN3-19	CIN21	6.15933
GSM1551390	CIN3-20	CIN22	12.0082
GSM1551391	CIN3-21	CIN23	10.3444
GSM1551392	CIN3-22	CIN24	9.69937
GSM1551393	CIN3-23	CIN25	9.65758
GSM1551394	CIN3-24	CIN26	8.55322
GSM1551395	CIN3-25	CIN27	11.4116
GSM1551396	CIN3-26	CIN28	8.82602
GSM1551397	CIN3-27	CIN29	10.6022
GSM1551398	CIN3-28	CIN30	10.9943
GSM1551399	CIN3-29	CIN31	6.64176
GSM1551400	CIN3-30	CIN32	6.88442
GSM1551401	CIN3-31	CIN33	8.06328
GSM1551402	CIN3-32	CIN34	6.08511
GSM1551403	CIN3-33	CIN35	6.4457
GSM1551404	CIN3-34	CIN36	10.7917
GSM1551405	CIN3-35	CIN37	9.31833
GSM1551406	CIN3-36	CIN38	13.3323
GSM1551407	CIN3-37	CIN39	11.3023
GSM1551408	CIN3-38	CIN40	7.45573
GSM1551409	CIN3-39	CIN41	4.39274
GSM1551410	CIN3-40	CIN42	7.38878
GSM1551411	Cancer-01	Cancer	9.85738
GSM1551412	Cancer-02	Cancer	9.11358
GSM1551413	Cancer-03	Cancer	2.90856
GSM1551414	Cancer-04	Cancer	10.5419
GSM1551415	Cancer-05	Cancer	10.0976
GSM1551416	Cancer-06	Cancer	11.3428
GSM1551417	Cancer-07	Cancer	3.92517
GSM1551418	Cancer-08	Cancer	2.81813
GSM1551419	Cancer-09	Cancer	6.85136
GSM1551420	Cancer-10	Cancer	12.1659
GSM1551421	Cancer-11	Cancer	11.1659
GSM1551422	Cancer-12	Cancer	14.4714
GSM1551423	Cancer-13	Cancer	8.53301
GSM1551424	Cancer-14	Cancer	10.0456
GSM1551425	Cancer-15	Cancer	11.8571
GSM1551426	Cancer-16	Cancer	10.7817
GSM1551427	Cancer-17	Cancer	7.95529
GSM1551428	Cancer-18	Cancer	10.4605
GSM1551429	Cancer-19	Cancer	8.29194
GSM1551430	Cancer-20	Cancer	7.7719
GSM1551431	Cancer-21	Cancer	13.9017
GSM1551432	Cancer-22	Cancer	7.95946
GSM1551433	Cancer-23	Cancer	8.5375
GSM1551434	Cancer-24	Cancer	12.082
GSM1551435	Cancer-25	Cancer	9.38301
GSM1551436	Cancer-26	Cancer	6.49589
GSM1551437	Cancer-27	Cancer	9.25994
GSM1551438	Cancer-28	Cancer	7.78551

## Sheet: GSE27678
Sample_geo_accession	Sample characteristics	Type	Normalized OPN mRNA expression
GSM685559	type: Normal	Normal	4.4851
GSM685566	type: Normal	Normal	9.50799
GSM685576	type: Normal	Normal	4.41823
GSM685577	type: Normal	Normal	4.49311
GSM685581	type: Normal	Normal	7.26293
GSM685585	type: Normal	Normal	4.33694
GSM685591	type: Normal	Normal	4.46752
GSM685593	type: Normal	Normal	4.52007
GSM685594	type: Normal	Normal	4.43512
GSM685596	type: Normal	Normal	7.01171
GSM685597	type: Normal	Normal	8.96109
GSM685598	type: Normal	Normal	5.23004
GSM685560	type: LSIL	LSIL	9.79138
GSM685565	type: LSIL	LSIL	5.26085
GSM685571	type: LSIL	LSIL	7.86479
GSM685574	type: LSIL	LSIL	5.40299
GSM685579	type: LSIL	LSIL	4.75248
GSM685584	type: LSIL	LSIL	5.65667
GSM685589	type: LSIL	LSIL	6.31616
GSM685590	type: LSIL	LSIL	7.91331
GSM685592	type: LSIL	LSIL	9.13788
GSM685595	type: LSIL	LSIL	8.5221
GSM685599	type: LSIL	LSIL	7.69941
GSM685557	type: HSIL	HSIL	10.0868
GSM685558	type: HSIL	HSIL	7.33552
GSM685561	type: HSIL	HSIL	6.18374
GSM685562	type: HSIL	HSIL	9.11876
GSM685563	type: HSIL	HSIL	6.55475
GSM685564	type: HSIL	HSIL	7.44032
GSM685567	type: HSIL	HSIL	6.41842
GSM685568	type: HSIL	HSIL	6.62999
GSM685569	type: HSIL	HSIL	8.82846
GSM685570	type: HSIL	HSIL	6.72518
GSM685572	type: HSIL	HSIL	5.79485
GSM685573	type: HSIL	HSIL	6.1255
GSM685575	type: HSIL	HSIL	8.14439
GSM685578	type: HSIL	HSIL	6.0093
GSM685580	type: HSIL	HSIL	7.09576
GSM685582	type: HSIL	HSIL	9.4424
GSM685583	type: HSIL	HSIL	7.91064
GSM685586	type: HSIL	HSIL	9.16535
GSM685587	type: HSIL	HSIL	8.54624
GSM685588	type: HSIL	HSIL	7.62842
GSM685600	type: HSIL	HSIL	6.44107

## Sheet: GSE67522
Sample_geo_accession	Sample characteristics	Type	Normalized OPN mRNA expression
GSM1648707	Histologically normal cervical tissues	Normal	5.57809
GSM1648709	Histologically normal cervical tissues	Normal	6.61438
GSM1648711	Histologically normal cervical tissues	Normal	4.85546
GSM1648713	Histologically normal cervical tissues	Normal	9.74511
GSM1648714	Histologically normal cervical tissues	Normal	5.73783
GSM1648719	Histologically normal cervical tissues	Normal	4.66153
GSM1648720	Histologically normal cervical tissues	Normal	4.66308
GSM1648721	Histologically normal cervical tissues	Normal	5.05989
GSM1648722	Histologically normal cervical tissues	Normal	6.02113
GSM1648723	Histologically normal cervical tissues	Normal	7.23452
GSM1648734	Histologically normal cervical tissues	Normal	4.94986
GSM1648735	Histologically normal cervical tissues	Normal	4.84959
GSM1648736	Histologically normal cervical tissues	Normal	8.38801
GSM1648737	Histologically normal cervical tissues	Normal	4.62853
GSM1648738	Histologically normal cervical tissues	Normal	5.64539
GSM1648739	Histologically normal cervical tissues	Normal	4.65108
GSM1648740	Histologically normal cervical tissues	Normal	7.86997
GSM1648741	Histologically normal cervical tissues	Normal	5.98004
GSM1648742	Histologically normal cervical tissues	Normal	5.70597
GSM1648743	Histologically normal cervical tissues	Normal	4.95646
GSM1648744	Histologically normal cervical tissues	Normal	4.77978
GSM1648745	Histologically normal cervical tissues	Normal	5.00286
GSM1648708	Cervical cancer Tissue (SCC)	Cancer	8.0827
GSM1648710	Cervical cancer Tissue (SCC)	Cancer	9.15763
GSM1648712	Cervical cancer Tissue (SCC)	Cancer	6.83642
GSM1648715	Cervical cancer Tissue (SCC)	Cancer	8.01244
GSM1648716	Cervical cancer Tissue (SCC)	Cancer	8.31848
GSM1648717	Cervical cancer Tissue (SCC)	Cancer	12.314
GSM1648718	Cervical cancer Tissue (SCC)	Cancer	10.1938
GSM1648724	Cervical cancer Tissue (SCC)	Cancer	8.72818
GSM1648725	Cervical cancer Tissue (SCC)	Cancer	11.2342
GSM1648726	Cervical cancer Tissue (SCC)	Cancer	10.1988
GSM1648727	Cervical cancer Tissue (SCC)	Cancer	8.23908
GSM1648728	Cervical cancer Tissue (SCC)	Cancer	11.0959
GSM1648729	Cervical cancer Tissue (SCC)	Cancer	13.0696
GSM1648730	Cervical cancer Tissue (SCC)	Cancer	13.0969
GSM1648731	Cervical cancer Tissue (SCC)	Cancer	7.0771
GSM1648732	Cervical cancer Tissue (SCC)	Cancer	9.27608
GSM1648733	Cervical cancer Tissue (SCC)	Cancer	12.0045
GSM1648746	Cervical cancer Tissue (SCC)	Cancer	11.237
GSM1648747	Cervical cancer Tissue (SCC)	Cancer	10.1665
GSM1648748	Cervical cancer Tissue (SCC)	Cancer	6.40608

## Sheet: GSE46857
Sample_geo_accession	Sample characteristics	Type	Normalized OPN mRNA expression
GSM1139244	Normal (non-malignant) Cervical Tissue	Normal	-1.93155
GSM1139245	Normal (non-malignant) Cervical Tissue	Normal	-4.82509
GSM1139246	Normal (non-malignant) Cervical Tissue	Normal	-2.69127
GSM1139247	Normal (non-malignant) Cervical Tissue	Normal	-5.97439
GSM1139248	Cervical Cancer Tissue	Cancer	0.0014201
GSM1139249	Cervical Cancer Tissue	Cancer	-1.63138
GSM1139250	Cervical Cancer Tissue	Cancer	-1.20523
GSM1139251	Cervical Cancer Tissue	Cancer	1.25943
GSM1139252	Cervical Cancer Tissue	Cancer	0.247361
GSM1139253	Cervical Cancer Tissue	Cancer	7.6134
GSM1139254	Cervical Cancer Tissue	Cancer	5.13522
GSM1139255	Cervical Cancer Tissue	Cancer	1.42012
GSM1139256	Cervical Cancer Tissue	Cancer	-1.96363
GSM1139257	Cervical Cancer Tissue	Cancer	0.237031
GSM1139258	Cervical Cancer Tissue	Cancer	-1.84779
GSM1139259	Cervical Cancer Tissue	Cancer	1.51734
GSM1139260	Cervical Cancer Tissue	Cancer	3.78163
GSM1139261	Cervical Cancer Tissue	Cancer	5.6137
GSM1139262	Cervical Cancer Tissue	Cancer	1.97069
GSM1139263	Cervical Cancer Tissue	Cancer	-1.95803
GSM1139264	Cervical Cancer Tissue	Cancer	-0.987293
GSM1139265	Cervical Cancer Tissue	Cancer	-0.64633
GSM1139266	Cervical Cancer Tissue	Cancer	-0.511324
GSM1139267	Cervical Cancer Tissue	Cancer	7.31345
GSM1139268	Cervical Cancer Tissue	Cancer	-0.309607
GSM1139269	Cervical Cancer Tissue	Cancer	5.9602
GSM1139270	Cervical Cancer Tissue	Cancer	-1.37225
GSM1139271	Cervical Cancer Tissue	Cancer	5.9602
GSM1139272	Cervical Cancer Tissue	Cancer	1.49684

## Sheet: Clinical samples microarray
Sample ID	Type	Normalized OPN mRNA expression
[N1, N](normalized)	Normal	4.90587
[N2, N](normalized)	Normal	6.36519
[N3, N](normalized)	Normal	4.44962
[N4, N](normalized)	Normal	6.28681
[N5, N](normalized)	Normal	4.83835
[N6, N](normalized)	Normal	6.31149
[C3, C](normalized)	Cancer	11.1324
[C4, C](normalized)	Cancer	15.0606
[C5, C](normalized)	Cancer	10.992
[C6, C](normalized)	Cancer	11.0991
[C7, C](normalized)	Cancer	14.946
