# Supplementary material for: Biological and Clinicopathological Characteristics of OPN in Cervical Cancers
Source: Front Genet. 2022 May 20;13:836509. doi: 10.3389/fgene.2022.836509 (PMC9163571; doi:10.3389/fgene.2022.836509)
Supplement: Supplementary file 10 [file Table6.XLSX]

## Sheet: Sheet1
NAME	SIZE	ES	NES	NOM p-val	FDR q-val	FWER p-val
HALLMARK_UV_RESPONSE_UP	146	0.447267	1.85363	0.00186916	0.22514	0.1
HALLMARK_P53_PATHWAY	177	0.519608	1.84626	0.00798403	0.1202	0.108
HALLMARK_INFLAMMATORY_RESPONSE	187	0.549983	1.7402	0.0333988	0.180793	0.212
HALLMARK_MTORC1_SIGNALING	182	0.492065	1.7384	0.0131827	0.136271	0.213
HALLMARK_CHOLESTEROL_HOMEOSTASIS	71	0.464867	1.68328	0.0300188	0.168314	0.305
HALLMARK_COMPLEMENT	192	0.479295	1.6799	0.0330097	0.143909	0.31
HALLMARK_IL6_JAK_STAT3_SIGNALING	85	0.559473	1.66939	0.0403846	0.1315	0.324
HALLMARK_HYPOXIA	180	0.438086	1.6655	0.0277778	0.11764	0.333
HALLMARK_COAGULATION	135	0.450778	1.60995	0.0335968	0.145251	0.409
HALLMARK_INTERFERON_GAMMA_RESPONSE	185	0.597269	1.59657	0.0889328	0.141508	0.433
HALLMARK_PI3K_AKT_MTOR_SIGNALING	98	0.392816	1.58956	0.011583	0.133766	0.44
HALLMARK_KRAS_SIGNALING_UP	187	0.420823	1.56325	0.0457143	0.142715	0.489
HALLMARK_INTERFERON_ALPHA_RESPONSE	85	0.637789	1.5481	0.12766	0.145471	0.52
HALLMARK_EPITHELIAL_MESENCHYMAL_TRANSITION	188	0.526399	1.54485	0.106589	0.13765	0.522
HALLMARK_ANGIOGENESIS	34	0.536093	1.53846	0.0719844	0.132973	0.533
HALLMARK_ALLOGRAFT_REJECTION	187	0.548971	1.52566	0.11499	0.134366	0.551
HALLMARK_TNFA_SIGNALING_VIA_NFKB	183	0.519974	1.52115	0.102662	0.129543	0.557
HALLMARK_HEME_METABOLISM	175	0.328888	1.5061	0.0114504	0.131694	0.576
HALLMARK_APOPTOSIS	155	0.378216	1.46352	0.0627376	0.155865	0.635
HALLMARK_IL2_STAT5_SIGNALING	180	0.389632	1.44866	0.0877863	0.157978	0.657
HALLMARK_REACTIVE_OXYGEN_SPECIES_PATHWAY	44	0.458939	1.40202	0.120983	0.189335	0.735
HALLMARK_PROTEIN_SECRETION	88	0.386418	1.38045	0.132325	0.199276	0.77
HALLMARK_NOTCH_SIGNALING	30	0.392073	1.36	0.0994152	0.206728	0.795
HALLMARK_APICAL_JUNCTION	187	0.346503	1.3479	0.120527	0.207402	0.808
HALLMARK_TGF_BETA_SIGNALING	51	0.412841	1.30785	0.174419	0.233892	0.847
HALLMARK_MYC_TARGETS_V1	168	0.418276	1.1912	0.314453	0.356094	0.95
HALLMARK_GLYCOLYSIS	184	0.281	1.18395	0.20381	0.35083	0.953
HALLMARK_UNFOLDED_PROTEIN_RESPONSE	96	0.317953	1.15412	0.277228	0.372538	0.967
HALLMARK_XENOBIOTIC_METABOLISM	191	0.260585	1.11752	0.273622	0.406932	0.979
HALLMARK_MYOGENESIS	194	0.283269	1.11722	0.305882	0.393763	0.979
HALLMARK_ADIPOGENESIS	177	0.248707	1.06897	0.337209	0.443777	0.986
HALLMARK_HEDGEHOG_SIGNALING	34	0.296501	0.925689	0.56778	0.641333	0.999
HALLMARK_APICAL_SURFACE	41	0.250352	0.88546	0.626692	0.683808	1
HALLMARK_PEROXISOME	98	0.206959	0.878368	0.662083	0.674899	1
HALLMARK_PANCREAS_BETA_CELLS	36	0.252677	0.841704	0.655242	0.713163	1
HALLMARK_WNT_BETA_CATENIN_SIGNALING	40	0.245888	0.830671	0.699065	0.71153	1
HALLMARK_FATTY_ACID_METABOLISM	150	0.195923	0.79467	0.77666	0.744631	1
HALLMARK_OXIDATIVE_PHOSPHORYLATION	174	0.195507	0.587059	0.866126	0.957995	1
HALLMARK_MYC_TARGETS_V2	48	0.221156	0.574008	0.838323	0.941555	1
