# Supplementary material for: Biological and Clinicopathological Characteristics of OPN in Cervical Cancers
Source: Front Genet. 2022 May 20;13:836509. doi: 10.3389/fgene.2022.836509 (PMC9163571; doi:10.3389/fgene.2022.836509)
Supplement: Supplementary file 11 [file Table4.XLSX]

## Sheet: TCGA
Gene symbol	P value	r
A2ML1	0.000266808	0.207659
ABCA1	0.000176799	0.213475
ABI3	2.47839e-05	0.23931
AC005747.1	5.94135e-05	0.228178
AC026470.1	6.26583e-07	0.281158
AC080038.1	0.000421804	0.200993
AC087651.1	0.000172763	0.213797
AC139530.1	2.17115e-05	0.24095
ACOD1	0.000371678	0.202856
ACOT7	6.37034e-07	0.280985
ACOX3	3.05618e-05	0.236691
ACP5	6.05033e-08	0.304547
ACSM5	0.000120059	0.218806
ADAM12	2.81597e-05	0.237718
ADAM19	0.000329003	0.204636
ADAMDEC1	3.85678e-07	0.28619
ADAMTS12	0.000297139	0.206111
ADAP2	2.41019e-16	0.44708
ADCY7	0.000391728	0.202084
ADGRE1	1.93484e-07	0.293177
ADGRF4	1.85241e-07	0.293612
ADGRL2	0.000447331	0.200123
ADPRHL2	6.03765e-06	0.25624
AGTRAP	0.000104431	0.220696
AIF1	1.95043e-07	0.293097
AIM2	5.6998e-05	0.228719
AKIP1	0.000225953	0.210027
AKR1B1	5.33661e-06	0.257664
AKR1B10	8.42398e-06	0.252354
AKR1B15	1.59935e-06	0.271151
AKTIP	4.52568e-05	0.231702
AL096870.1	0.000220772	0.210355
ALDH3B2	2.15194e-05	0.241059
ALDOA	6.02311e-06	0.256268
ALDOC	7.17662e-07	0.279733
ALOX5AP	1.90111e-07	0.293353
ALPK2	0.00032801	0.20468
ANGPTL4	0.000140532	0.216653
AOPEP	0.000183112	0.212985
AP1M1	0.000240006	0.20917
AP3S1	1.05561e-05	0.249686
APBB1IP	5.7612e-05	0.22858
APOC1	5.19935e-09	0.327074
APOC2	9.46407e-05	0.22202
APOC4-APOC2	7.5472e-08	0.302422
APOE	6.06829e-12	0.381068
AQP9	6.34255e-10	0.345019
ARHGAP22	0.000267577	0.207618
ARHGAP23	0.000282613	0.206833
ARHGAP30	8.71862e-05	0.223118
ARL11	1.46297e-12	0.391263
ARL8A	0.000190388	0.21244
ARL8B	4.84256e-07	0.283842
ARPC2	1.08066e-06	0.275386
ARSI	7.80728e-09	0.323469
ATP6V0C	0.000120534	0.218752
ATP6V0D1	1.38512e-05	0.246432
ATP6V0D2	0.000331577	0.204522
ATP6V0E1	6.1501e-07	0.281353
ATP6V1B2	3.64205e-06	0.262021
ATP6V1F	3.39449e-05	0.235367
ATP6V1G1	0.00013598	0.217105
BCAT1	1.31747e-05	0.247035
BCL2A1	1.66528e-08	0.316622
BCL7B	0.000411894	0.201345
BICD2	1.65289e-05	0.244292
BLOC1S2	1.26927e-06	0.273657
BLZF1	0.000302233	0.205865
BNIP3	6.75566e-05	0.226496
BST1	8.01811e-07	0.278563
BTF3L4	0.000176743	0.21348
BTK	8.87408e-08	0.300855
C1orf162	3.42175e-08	0.309948
C1orf68	1.10347e-06	0.275162
C1QA	1.47972e-10	0.356797
C1QB	5.69864e-13	0.39783
C1QC	8.10964e-14	0.410969
C3AR1	4.41364e-16	0.443519
C5orf38	0.00030528	0.20572
C5orf46	8.49144e-05	0.22347
CA2	0.000133929	0.217313
CACNA2D4	0.000232644	0.209613
CALB2	2.02707e-06	0.268556
CAMK2A	2.34704e-05	0.239986
CARD18	1.0641e-06	0.275551
CASP1	0.000114432	0.219458
CASP14	1.47551e-07	0.295872
CASP5	1.15981e-06	0.274628
CAST	5.28195e-05	0.229708
CATSPER1	6.45788e-07	0.280842
CC2D1B	0.000292988	0.206314
CCL13	1.88701e-05	0.242674
CCL18	9.59659e-07	0.276655
CCL3	5.97747e-17	0.45513
CCL3L1	5.90583e-08	0.304778
CCL4	3.10783e-07	0.288397
CCL4L2	3.17218e-07	0.288188
CCL7	2.30118e-09	0.334164
CCL8	5.08923e-13	0.398608
CCR1	2.42591e-13	0.403656
CCR3	1.65206e-05	0.244298
CCR8	0.000261901	0.207925
CD14	4.48038e-15	0.42948
CD163	2.56427e-19	0.484713
CD180	1.58298e-10	0.356261
CD274	1.90807e-06	0.269221
CD300A	8.51555e-11	0.361144
CD300C	1.20059e-14	0.423306
CD300E	5.29346e-07	0.282918
CD300LF	4.3912e-06	0.259898
CD33	4.63383e-12	0.383028
CD36	3.01298e-07	0.288712
CD37	0.000402936	0.201669
CD4	1.55101e-07	0.295378
CD53	3.17891e-07	0.288167
CD5L	0.000374933	0.202728
CD68	1.91196e-05	0.242513
CD70	1.44174e-08	0.317938
CD72	7.50627e-06	0.253707
CD80	5.9617e-09	0.325866
CD84	1.99745e-08	0.314952
CD86	7.33082e-11	0.362311
CDA	0.000345401	0.203928
CDC42EP1	2.19018e-06	0.267703
CDC42SE1	0.000131819	0.217531
CDH3	0.000251141	0.208524
CDK11B	0.000362865	0.203207
CDK7	0.000222472	0.210247
CDKN1A	4.09868e-08	0.308249
CDKN2B	1.61251e-06	0.271062
CEBPA	0.00027206	0.20738
CEBPE	4.20104e-05	0.232656
CERS3	7.6253e-06	0.253523
CES1	2.07023e-06	0.268324
CHAT	4.95333e-07	0.283608
CHI3L1	1.16058e-07	0.298237
CHI3L2	7.98091e-05	0.224294
CHIT1	1.78511e-08	0.315985
CHMP5	5.00546e-05	0.230404
CHRNB4	0.000103716	0.220788
CHST11	1.70136e-08	0.316426
CHST15	3.94916e-05	0.233446
CHST2	0.000256375	0.20823
CLCA2	1.87772e-05	0.242735
CLEC2B	0.000274002	0.207278
CLEC4A	0.000295479	0.206192
CLEC5A	1.20874e-27	0.570493
CLEC7A	9.3437e-09	0.321861
CLIP4	4.43983e-07	0.28474
CLP1	0.000373496	0.202784
CLTB	9.26562e-06	0.251231
CMIP	0.000252205	0.208464
CMKLR1	1.93517e-05	0.242365
CMTM3	3.38551e-07	0.287524
CNEP1R1	0.000370349	0.202908
CNGA1	1.09386e-06	0.275256
CNIH4	3.08539e-05	0.236571
CNP	0.000239564	0.209197
COL10A1	2.22436e-05	0.240651
COL11A1	8.24403e-10	0.342844
COL8A2	0.000387339	0.20225
CORIN	5.61179e-05	0.228922
CPA4	0.000390382	0.202135
CPEB2	0.000244643	0.208898
CRCT1	3.80318e-05	0.233926
CREG1	9.00567e-09	0.322191
CRHBP	0.000409507	0.20143
CRYBB1	1.93965e-14	0.420255
CRYBG2	1.04013e-06	0.275795
CSF1	4.94738e-08	0.306467
CSF1R	3.46576e-12	0.385125
CST6	9.03327e-08	0.300682
CSTA	7.48198e-05	0.22515
CSTB	2.92711e-05	0.237233
CTPS1	5.34071e-06	0.257656
CTSB	4.27692e-05	0.232427
CTSL	4.37719e-10	0.348067
CUL1	0.000224048	0.210147
CX3CR1	0.000109641	0.220038
CXCL10	1.46102e-05	0.245788
CXorf21	1.7075e-10	0.355659
CYB5R1	0.000273605	0.207298
CYBB	4.10238e-09	0.329154
CYP19A1	2.09418e-08	0.314516
CYP26B1	5.65579e-06	0.256995
CYP4F22	0.000282151	0.206856
CYP7B1	0.0001729	0.213786
CYSRT1	0.000104641	0.220669
CYTH4	5.88763e-07	0.281809
DAB2	5.25989e-07	0.282984
DCSTAMP	1.14369e-08	0.320039
DCTN2	0.000111078	0.219862
DCTN4	0.000126353	0.21811
DDX41	0.000433035	0.200604
DEDD	9.36687e-06	0.251103
DENND2C	3.25828e-05	0.235885
DIRAS1	0.000121312	0.218665
DLEU7	9.06551e-07	0.277261
DMP1	1.95782e-06	0.268939
DNAH17	5.65352e-05	0.228825
DNAJB1	1.80224e-06	0.269847
DNAJB4	7.46341e-06	0.253774
DNAJB6	4.188e-05	0.232696
DNTTIP2	5.4687e-05	0.229257
DOCK2	8.44802e-05	0.223538
DOK2	3.97971e-06	0.261017
DOK3	1.4818e-08	0.317688
DRD5	2.34676e-08	0.313464
DSC1	2.31533e-06	0.267088
DSC2	1.77192e-08	0.316053
DSC3	2.98743e-05	0.236977
DSG1	5.13903e-05	0.230063
DSG3	4.09785e-05	0.232974
DSG4	8.45132e-05	0.223533
DUSP10	0.000237684	0.209309
DUSP14	0.000125613	0.21819
DUSP7	1.24918e-06	0.273829
DYNLL1	0.000131843	0.217528
DYSF	1.84419e-05	0.242955
E2F4	0.000187779	0.212633
EDDM13	0.000216952	0.210602
EDIL3	6.38266e-07	0.280965
EFNA3	0.000300087	0.205968
EGLN1	0.000267253	0.207635
EGLN3	0.000375796	0.202694
EHD3	4.90304e-05	0.230671
EIF4G1	8.65373e-06	0.252037
ELAVL4	8.59383e-08	0.301166
ELK3	0.000160082	0.214856
ELL2	0.000185242	0.212824
ELOVL1	4.87915e-06	0.258693
ELOVL4	3.59916e-05	0.234626
ENO1	1.68596e-06	0.270576
ENPEP	7.98456e-06	0.252983
EPHA1	2.44778e-06	0.266472
EPHB3	8.42785e-07	0.278035
ESM1	0.000165067	0.21443
ETF1	1.54872e-07	0.295393
EVI2A	0.000215597	0.210691
EVPL	3.92158e-06	0.261184
EXOC6B	6.24493e-05	0.227527
FABP12	8.77354e-06	0.251875
FABP4	0.000192697	0.212271
FABP5	3.04117e-07	0.288618
FABP6	4.94752e-05	0.230554
FABP9	0.000208571	0.211158
FAM126A	4.42114e-05	0.232002
FAM151B	8.23842e-05	0.223872
FAM162A	0.000179035	0.2133
FAM189B	0.000136529	0.21705
FAM20C	0.000216725	0.210617
FAM214B	0.000342732	0.204041
FAM219A	2.23487e-07	0.291732
FAM25A	3.08611e-05	0.236568
FAM49A	0.000361158	0.203276
FAM49B	8.95289e-05	0.222763
FAM78B	4.32026e-07	0.285022
FAM83G	3.32467e-05	0.23563
FCER1G	1.2976e-15	0.437067
FCGR1A	4.48308e-14	0.414852
FCGR1B	2.39254e-12	0.387778
FCGR2A	6.65492e-16	0.441078
FCGR2B	6.41974e-10	0.344919
FCGR3A	3.72244e-18	0.470553
FCRLB	5.36873e-06	0.257595
FECH	9.47881e-07	0.276787
FERMT1	0.000177563	0.213415
FERMT3	4.00536e-08	0.308467
FFAR4	0.00023928	0.209214
FGL2	0.000111216	0.219845
FHL3	0.00020363	0.211496
FKBP15	0.000166781	0.214287
FLVCR2	3.91012e-09	0.329574
FN1	5.49335e-07	0.282532
FOLR2	1.06594e-06	0.275533
FOXN1	0.000140869	0.21662
FPR1	5.8005e-05	0.228491
FPR3	7.27075e-15	0.426463
FRMD6	0.000175448	0.213582
FSCN1	4.96117e-06	0.258502
FTL	1.59457e-07	0.295103
G6PD	8.36723e-05	0.223666
GABRA3	8.52194e-06	0.252218
GABRA5	0.000328843	0.204643
GABRQ	5.69751e-10	0.345904
GADD45A	7.597e-05	0.224948
GAL3ST4	2.83131e-06	0.264851
GBGT1	1.16597e-05	0.2485
GBP1	1.14356e-05	0.248732
GBP2	0.000254957	0.208309
GBP5	4.54053e-05	0.23166
GBP6	2.24557e-05	0.240533
GCC1	0.000421998	0.200987
GFPT2	2.13537e-07	0.29219
GIMAP4	6.30682e-05	0.227398
GIPC1	0.00021324	0.210846
GJB2	1.41905e-05	0.24614
GJB6	0.00031472	0.20528
GLDN	1.03223e-06	0.275877
GLRX2	7.17097e-05	0.22571
GM2A	3.90495e-09	0.329585
GNA12	0.000197993	0.211891
GNAI1	3.38531e-06	0.262846
GNAI3	7.54903e-07	0.2792
GNPDA1	0.000210794	0.211009
GOLGA6L2	3.88515e-05	0.233654
GPNMB	7.86787e-06	0.253156
GPR157	2.17519e-06	0.267779
GPR34	6.07527e-11	0.363769
GPR65	4.62027e-07	0.284328
GPR68	1.67676e-05	0.244117
GPR84	2.48789e-20	0.496547
GPR85	0.000127314	0.218006
GPR87	7.54136e-05	0.225045
GPRIN1	7.39815e-06	0.253877
GRHL1	2.17128e-05	0.240949
GRN	3.58163e-07	0.286949
GSDMA	1.10682e-07	0.298701
GSDMC	5.44083e-06	0.257442
HAMP	2.87318e-14	0.417733
HAPLN1	3.19216e-07	0.288124
HARS	0.000162751	0.214627
HARS2	0.000111771	0.219777
HAVCR2	2.31724e-12	0.388005
HBB	0.000110984	0.219873
HBEGF	6.03809e-06	0.256239
HCAR2	2.4031e-06	0.266676
HCAR3	4.0139e-05	0.233238
HCK	2.50407e-07	0.290587
HDAC3	3.43479e-05	0.235218
HECTD3	4.45276e-05	0.231911
HEG1	8.20462e-05	0.223927
HES2	7.57574e-05	0.224985
HIVEP3	2.48625e-05	0.239271
HK1	0.000100685	0.221188
HK3	7.62597e-18	0.466643
HMOX1	2.71135e-08	0.312123
HOPX	9.93715e-07	0.276283
HOXC13	3.26553e-05	0.235857
HOXD1	0.000316632	0.205192
HOXD11	4.1683e-05	0.232756
HS3ST2	2.53407e-05	0.239034
HS3ST3B1	2.46499e-05	0.239378
HSD11B1	8.6731e-05	0.223187
HSD17B14	6.36227e-05	0.227283
HSPA4	6.37712e-08	0.304043
HSPA6	3.39262e-07	0.287503
HSPB1	8.01186e-06	0.252943
HSPH1	0.000187039	0.212689
HTR7	5.21004e-05	0.229886
HTRA4	1.15299e-07	0.298301
HUS1	0.000101466	0.221084
IBSP	9.58866e-08	0.300102
ICAM1	0.000351715	0.203663
ICOSLG	0.000176196	0.213523
ID3	0.000386973	0.202264
IER5	4.0871e-05	0.233008
IFI30	1.78891e-05	0.243327
IGFL2	1.52033e-07	0.295576
IGFL3	4.4555e-06	0.259732
IGLON5	0.000214158	0.210785
IGSF21	1.02558e-17	0.465013
IGSF3	1.23892e-05	0.247774
IGSF6	2.50327e-05	0.239186
IKBKG	0.00039956	0.201793
IL10	4.1033e-08	0.308239
IL15RA	0.000169295	0.214079
IL1B	3.33993e-06	0.262998
IL1RN	1.64308e-05	0.244364
IL20RB	0.000328944	0.204638
IL21R	0.000249078	0.208642
IL27	0.000331401	0.20453
IL2RA	4.55106e-05	0.23163
IL36RN	5.69899e-05	0.228721
IL4I1	1.12991e-09	0.340207
INHBA	0.000129128	0.217813
INKA1	8.89892e-06	0.251708
IPO13	8.94082e-06	0.251653
IPPK	1.306e-05	0.247141
IRF5	3.10257e-06	0.263826
IRF6	0.000185258	0.212822
IRX2	0.000246387	0.208797
ITGA5	1.20991e-06	0.274173
ITGAM	7.85561e-12	0.37918
ITGAX	4.67243e-07	0.284212
ITGB2	6.24736e-10	0.345144
ITGB5	0.000324473	0.204837
ITPRIP	4.02842e-05	0.233192
IVL	2.25681e-05	0.240471
JMJD4	0.000417087	0.20116
JUN	0.000272601	0.207351
JUNB	8.94249e-05	0.222779
JUP	7.64721e-06	0.253489
KCNAB2	0.000206874	0.211273
KCND2	0.000224061	0.210146
KCNG1	0.00026454	0.207781
KCNK13	2.37365e-12	0.387834
KCTD11	1.38701e-05	0.246416
KIAA1549L	7.79013e-05	0.224615
KIFAP3	5.6282e-07	0.282279
KLC3	0.000274329	0.20726
KLF7	0.000386839	0.202269
KLHDC8B	3.18898e-06	0.263518
KMO	0.000399554	0.201793
KPRP	1.62028e-08	0.316872
KRT1	0.0001981	0.211883
KRT14	7.04744e-05	0.22594
KRT16	5.95806e-08	0.304694
KRT25	0.000116206	0.21925
KRT3	0.00036036	0.203309
KRT32	0.000104371	0.220704
KRT33B	0.000133565	0.217351
KRT5	0.000302504	0.205852
KRT6A	2.30859e-05	0.240191
KRT6B	2.12123e-05	0.241236
KRT6C	1.32437e-05	0.246973
KRT75	8.41607e-05	0.223588
KRTAP4-1	0.000346275	0.203891
L3MBTL4	2.41538e-05	0.23963
LAD1	0.000100573	0.221203
LAIR1	5.03412e-13	0.398683
LAP3	3.68513e-05	0.234326
LAPTM5	8.55615e-12	0.378553
LAT2	4.33262e-07	0.284992
LCE1A	4.16798e-05	0.232757
LCE1B	1.1648e-05	0.248512
LCE1C	2.28495e-06	0.267235
LCE1E	0.000368229	0.202992
LCE1F	1.1603e-06	0.274623
LCE3C	2.57083e-05	0.238855
LCE3D	6.15361e-06	0.25602
LCE3E	2.5282e-06	0.266113
LCE6A	2.9749e-05	0.23703
LCP2	9.508e-05	0.221958
LDHA	1.15386e-05	0.248625
LGALS7B	1.83763e-05	0.242999
LGI3	7.86729e-05	0.224485
LGMN	5.53293e-08	0.305401
LHFPL2	2.78689e-07	0.289504
LILRA2	1.14811e-08	0.320005
LILRA5	6.23203e-08	0.304263
LILRA6	2.78523e-11	0.369741
LILRB1	3.76639e-08	0.309047
LILRB2	2.91475e-10	0.351371
LILRB3	1.84753e-05	0.242933
LILRB4	2.50436e-12	0.387452
LIPK	1.23557e-05	0.247806
LOR	0.000122528	0.218529
LPAR5	7.96849e-05	0.224315
LPL	5.33375e-09	0.326849
LRP1	0.000122117	0.218575
LRP10	0.000348214	0.203809
LRRC15	1.12991e-10	0.358927
LRRC25	2.23827e-16	0.447512
LRRC42	0.000125857	0.218164
LST1	0.000227829	0.20991
LTA	0.000168534	0.214142
LY86	2.13389e-09	0.334812
LY96	2.06238e-06	0.268366
LYPD3	2.41704e-07	0.290944
LZTS1	4.03143e-05	0.233183
MAF	7.83929e-11	0.361789
MAFB	1.24645e-11	0.375773
MALT1	2.40316e-07	0.291002
MAP1LC3B	9.62938e-05	0.221788
MAP4	8.46966e-05	0.223504
MAP7D1	3.52394e-08	0.309672
MAP7D3	7.14125e-05	0.225765
MAPKAPK2	0.000142683	0.216444
MAPRE3	5.39584e-06	0.257537
MARCO	2.16789e-14	0.419543
MAX	0.000123306	0.218443
MBD1	5.62385e-05	0.228894
MBD2	3.23056e-05	0.235992
MCEMP1	0.000225284	0.210069
MDFI	8.0397e-05	0.224197
ME1	2.56064e-06	0.265971
ME2	4.7698e-05	0.231026
MEAK7	1.85982e-07	0.293572
MED8	7.37999e-06	0.253905
MEIKIN	6.48594e-05	0.227031
MEMO1	0.000261313	0.207957
MEPE	0.000197078	0.211956
METRNL	1.91401e-06	0.269187
METTL11B	0.000191613	0.21235
MFN2	0.000177398	0.213428
MFSD1	1.03957e-05	0.249868
MGAT1	7.36243e-05	0.225363
MICALL1	8.28129e-07	0.278221
MMP12	1.86676e-10	0.354949
MMP14	0.000202459	0.211577
MMP8	2.20906e-12	0.388346
MMP9	7.73753e-07	0.27894
MNDA	1.54358e-10	0.356462
MPP1	3.94198e-14	0.415688
MRC1	4.60662e-05	0.231474
MREG	0.000435272	0.200528
MRGPRX1	0.000230762	0.209728
MRO	1.06344e-09	0.340716
MS4A14	1.82536e-09	0.336147
MS4A4A	5.4463e-15	0.428267
MS4A6A	1.14803e-06	0.274738
MS4A7	6.44959e-11	0.363306
MSANTD3	0.000107066	0.220359
MSN	1.05191e-06	0.275675
MSR1	3.25336e-28	0.575553
MSRB1	1.56097e-06	0.271416
MT1X	4.72968e-05	0.231135
MTPN	5.44249e-08	0.305559
MTSS1	2.63203e-07	0.290083
MUCL1	4.80285e-05	0.230937
MUL1	0.000194463	0.212143
MYC	0.000299431	0.206
MYH4	4.20156e-05	0.232655
NAA20	1.36207e-07	0.296662
NAB2	0.000125944	0.218154
NAGK	2.99389e-09	0.331895
NAMPT	2.21617e-05	0.240696
NAPA	0.000327923	0.204683
NCAM2	0.000224667	0.210108
NCCRP1	5.06408e-05	0.230253
NCF2	3.03548e-07	0.288637
NCK2	0.000104827	0.220645
NCKAP1L	2.62244e-06	0.265705
NDRG1	1.78133e-07	0.294002
NDRG4	5.7199e-06	0.256865
NDST1	8.21466e-06	0.25265
NDUFA4L2	8.56272e-09	0.322643
NECAB2	0.000203208	0.211525
NECAP2	4.14645e-05	0.232823
NECTIN1	5.69008e-05	0.228741
NECTIN4	2.09371e-05	0.241397
NEDD8	0.00028468	0.206728
NEFL	8.13118e-05	0.224047
NEUROG3	7.04417e-05	0.225946
NFASC	0.000330433	0.204573
NFIL3	0.000167534	0.214224
NFYC	0.000202486	0.211575
NHLH2	0.000212869	0.210871
NHP2	5.90163e-06	0.256504
NIPAL1	0.000404053	0.201628
NIPAL4	2.1333e-13	0.404524
NKAIN1	0.00011386	0.219526
NKX3-2	0.00012299	0.218478
NLRC4	6.33913e-06	0.255675
NLRP3	4.01283e-06	0.260923
NOCT	7.50312e-07	0.279264
NOD2	0.000195553	0.212065
NOTCH3	5.42348e-07	0.282665
NPC1	0.000228337	0.209878
NRBP1	5.26096e-05	0.22976
NRDC	5.8205e-07	0.281929
NRP1	6.58673e-06	0.255231
NRROS	2.39297e-06	0.266723
NTAN1	2.06241e-07	0.292538
NTM	0.000333011	0.20446
NXPH4	0.000421195	0.201015
ODAPH	0.000352619	0.203626
OLFML2B	8.04161e-05	0.224194
OLFML3	7.59619e-06	0.253568
OLR1	1.82224e-13	0.405583
OSCAR	6.52208e-10	0.344788
OSGIN1	2.84502e-06	0.264797
OSM	3.91231e-12	0.384252
OSTF1	2.44466e-05	0.239481
OTOA	9.79203e-06	0.250578
OVOL1	4.26228e-06	0.260237
P2RX7	2.33779e-06	0.266982
P2RY6	4.82361e-05	0.230881
P4HA2	2.90079e-08	0.311494
PARD6G	4.7569e-06	0.258984
PARP12	8.22504e-06	0.252635
PARVG	5.1526e-05	0.230029
PCOLCE2	8.58047e-07	0.277845
PCYT1A	2.49249e-05	0.23924
PDCD1LG2	1.85499e-05	0.242884
PDE1B	1.18131e-05	0.248344
PDE1C	0.000273452	0.207306
PEA15	0.00024428	0.208919
PELO	8.49848e-07	0.277947
PERM1	0.000286239	0.20665
PERP	1.28226e-07	0.297257
PFKFB4	1.95843e-05	0.242219
PGAM1	3.60658e-07	0.286877
PGD	4.48447e-05	0.231819
PGF	9.25782e-06	0.251241
PGK1	5.84937e-06	0.256606
PGLYRP4	0.000165841	0.214366
PGM2	5.77575e-07	0.28201
PHAX	6.73642e-05	0.226534
PHLDA3	1.6869e-08	0.316504
PI4K2A	8.30202e-05	0.22377
PIEZO1	6.96886e-05	0.226087
PIK3R5	0.00036081	0.20329
PILRA	2.66624e-06	0.265521
PIM1	0.00015697	0.215128
PINK1	2.24369e-06	0.267436
PITHD1	0.000277438	0.207099
PITX1	0.00024204	0.20905
PKD2L1	8.29766e-05	0.223777
PKP1	2.26169e-06	0.267348
PKP3	9.68492e-05	0.22171
PLA2G15	4.26045e-07	0.285166
PLA2G2F	1.01338e-05	0.250171
PLA2G4E	6.00619e-05	0.228037
PLA2G7	4.10404e-06	0.260667
PLAU	0.000218902	0.210476
PLCD1	1.5512e-05	0.245063
PLD1	2.5593e-05	0.238911
PLD3	0.000160321	0.214835
PLEK	5.15454e-08	0.306077
PLEKHM2	7.04987e-10	0.344144
PLEKHN1	0.000143443	0.216371
PLEKHO2	1.41948e-06	0.272448
PLTP	0.000287296	0.206596
PLXDC2	6.41044e-10	0.344931
PNLIPRP3	0.000413066	0.201303
PNRC1	0.000295493	0.206191
POLR1D	1.87771e-06	0.269397
POSTN	0.000442098	0.200297
POU3F1	7.59178e-08	0.302365
PPFIA4	0.00017783	0.213394
PPFIBP1	0.000114538	0.219446
PPP1R13L	0.000318388	0.205112
PPP1R18	0.000202566	0.21157
PPP1R9B	0.000400482	0.201759
PPP2CA	8.57718e-05	0.223336
PPP2R2B	8.82241e-05	0.22296
PPP2R2C	0.000317673	0.205144
PPP2R3A	3.00694e-05	0.236895
PRDM1	0.000284032	0.206761
PRDX1	3.02995e-05	0.236799
PRELID1	7.0436e-06	0.25445
PRNP	0.0003505	0.203714
PROS1	0.000358458	0.203386
PRSS27	8.36735e-05	0.223666
PSAP	1.31437e-05	0.247064
PSMB2	0.000218644	0.210492
PSMB5	0.000199905	0.211756
PSMC2	9.67023e-05	0.221731
PSMD7	6.60972e-05	0.226783
PTCRA	1.64578e-07	0.29479
PTGS1	6.77175e-06	0.254908
PTPRF	0.000100748	0.22118
PTPRO	2.65007e-13	0.403059
PVALB	1.51868e-05	0.24532
RAB18	0.000365206	0.203113
RAB22A	0.000375282	0.202714
RAB31	0.000291897	0.206368
RAB35	0.000296241	0.206155
RAB39A	6.19899e-05	0.227624
RAB5C	0.000123342	0.218439
RAB7A	5.40775e-06	0.257512
RAB7B	2.48634e-05	0.23927
RABGGTA	1.6229e-07	0.294929
RAP1A	8.08256e-05	0.224126
RAP2A	4.85679e-05	0.230793
RAP2B	9.24431e-06	0.251259
RAP2C	0.000268341	0.207577
RARG	0.00034796	0.20382
RARS	4.35314e-06	0.259997
RASGEF1C	0.000342524	0.20405
RASGRP3	7.60766e-05	0.224929
RASGRP4	0.000116109	0.219261
RASSF4	1.09526e-05	0.249247
RDH16	5.11867e-07	0.283267
RECK	0.000427374	0.200799
REEP4	3.03553e-05	0.236776
REP15	1.91334e-05	0.242504
RGS1	0.00031443	0.205293
RGS14	0.000231456	0.209686
RGS16	5.77891e-05	0.22854
RGS19	3.76349e-07	0.286441
RGS20	2.10472e-06	0.268142
RHCG	1.83361e-05	0.243026
RHEB	0.000162536	0.214645
RHOG	9.91788e-07	0.276304
RIMS3	2.0825e-05	0.241464
RIN2	2.15214e-05	0.241058
RIT1	6.10876e-05	0.227815
RNASE1	1.82692e-10	0.355121
RNASE2	3.07741e-11	0.368984
RNASE6	3.39639e-07	0.287492
RNF11	9.82195e-05	0.221522
RNF149	2.90896e-08	0.311467
RNF187	1.10321e-06	0.275165
RNF19B	3.14413e-06	0.263677
RNH1	2.43399e-05	0.239535
RPL17	0.00023941	0.209206
RRAGC	2.15718e-12	0.388515
RSAD2	1.56092e-05	0.244987
RTN1	5.48272e-05	0.229224
RTN4	2.57489e-06	0.265909
S100A10	5.47901e-06	0.257361
S100A11	4.8589e-05	0.230787
S100A12	7.27019e-05	0.225529
S100A8	3.80096e-07	0.286339
S100A9	7.64963e-07	0.27906
S1PR5	3.93211e-05	0.233501
SAGE1	2.89222e-06	0.264613
SAMD9	1.23273e-05	0.247834
SAMSN1	0.000172176	0.213844
SBSN	5.94126e-08	0.304721
SCARB2	5.03789e-05	0.23032
SCD	3.03183e-05	0.236791
SCIMP	0.000303811	0.20579
SCN2A	0.000291808	0.206372
SDC1	5.83359e-05	0.228417
SDR9C7	3.00111e-06	0.264199
SDS	1.3509e-14	0.422559
SEMA5B	1.40433e-05	0.246266
SERPINB5	0.000299181	0.206012
SERPINE1	5.66183e-05	0.228806
SESN2	1.92049e-06	0.26915
SFN	2.38215e-07	0.29109
SFXN1	1.18054e-05	0.248352
SH3BGRL3	4.59119e-05	0.231517
SHB	0.000417503	0.201145
SIGLEC1	2.2318e-14	0.419357
SIGLEC11	0.000158924	0.214956
SIGLEC5	7.73492e-05	0.22471
SIGLEC7	4.81697e-14	0.414384
SIGLEC8	0.000361931	0.203245
SIGLEC9	9.77338e-22	0.51224
SIRPA	2.83334e-07	0.289337
SIRPB2	1.03248e-09	0.340964
SLAIN2	1.27072e-06	0.273645
SLAMF8	4.33045e-10	0.348155
SLAMF9	9.30897e-11	0.360447
SLC10A3	0.000322695	0.204917
SLC11A1	9.86996e-24	0.53321
SLC12A8	5.42202e-08	0.305595
SLC15A3	9.36414e-05	0.222162
SLC16A10	1.62225e-08	0.316861
SLC20A2	0.000101069	0.221137
SLC25A43	0.000123876	0.21838
SLC2A1	1.38644e-08	0.318294
SLC2A3	1.4839e-05	0.2456
SLC2A5	1.68177e-12	0.390279
SLC2A9	2.88383e-06	0.264645
SLC31A2	7.63371e-06	0.25351
SLC37A2	0.000101707	0.221052
SLC38A7	2.35104e-06	0.266919
SLC6A11	0.000419022	0.201091
SLC6A12	2.45702e-05	0.239418
SLC7A7	5.93375e-08	0.304733
SLC8A1	1.39905e-05	0.246312
SLC9A7	3.75425e-05	0.23409
SLCO2B1	2.86148e-11	0.369536
SLN	0.000195936	0.212037
SMAD7	4.03198e-06	0.260869
SMIM3	1.43894e-08	0.317956
SNAI1	7.79241e-05	0.224611
SNAI2	0.000148506	0.215893
SNX10	2.30353e-07	0.291428
SOST	0.000285283	0.206698
SOWAHD	3.52345e-06	0.262395
SOX7	0.000101032	0.221142
SPANXC	1.3021e-05	0.247176
SPANXD	0.000134717	0.217233
SPI1	2.9908e-11	0.369201
SPOCD1	0.000261789	0.207931
SPPL3	0.000290255	0.206449
SPRYD3	4.17844e-05	0.232725
SPRYD7	0.000154254	0.215369
SPSB1	0.000130023	0.217719
SPTA1	8.56693e-06	0.252156
SQLE	4.19341e-06	0.260422
SRGN	7.47993e-05	0.225153
SRP68	0.000265247	0.207743
SRRM3	1.55619e-07	0.295345
SRXN1	2.23464e-06	0.267481
ST3GAL1	0.000130079	0.217713
STAB1	5.29909e-07	0.282907
STAC3	0.000362949	0.203204
STIMATE	0.000297706	0.206083
STK40	0.000280553	0.206938
STX11	2.63755e-08	0.31238
STX4	0.000183121	0.212985
STX6	1.78266e-06	0.269967
SUCNR1	7.78872e-05	0.224618
SUGCT	1.16321e-05	0.248528
SYT6	2.78485e-06	0.265035
TAF12	0.00011109	0.21986
TAF13	0.000167776	0.214204
TAGLN2	0.000341315	0.204101
TBC1D9B	3.78429e-05	0.233989
TBCA	2.19282e-05	0.240827
TBXAS1	1.55004e-06	0.271492
TCAF2	3.59657e-06	0.262163
TCOF1	3.52711e-05	0.234882
TDO2	9.94153e-06	0.250398
TFEC	3.12833e-09	0.331514
TFG	0.000104196	0.220726
TGFBI	3.62238e-05	0.234544
TGM1	1.45685e-06	0.272166
THBD	6.02967e-12	0.381115
THEMIS2	2.46161e-05	0.239395
THSD1	5.02441e-06	0.258357
THY1	0.000374848	0.202731
TIGAR	2.92122e-07	0.289027
TIMD4	7.61443e-06	0.25354
TIMMDC1	0.000146038	0.216124
TIMP3	0.000219063	0.210465
TINCR	1.77968e-05	0.243391
TLR4	1.87755e-05	0.242736
TLR7	1.01447e-06	0.276062
TLR8	2.61719e-06	0.265728
TM4SF19	3.23944e-10	0.350517
TM6SF1	2.49072e-06	0.266279
TMBIM1	0.000127169	0.218022
TMCC2	0.000220745	0.210357
TMCC3	9.11164e-05	0.222528
TMEM104	0.000219425	0.210442
TMEM109	0.000135293	0.217175
TMEM121B	5.18558e-05	0.229947
TMEM132A	7.1586e-05	0.225733
TMEM150B	8.7011e-07	0.277697
TMEM159	0.000319841	0.205046
TMEM165	1.07398e-05	0.24948
TMEM189	9.52459e-05	0.221934
TMEM206	0.000167679	0.214212
TMEM254	0.000199604	0.211777
TMEM255A	3.02484e-07	0.288673
TMEM268	0.000202863	0.211549
TMEM40	4.36819e-05	0.232157
TMEM45A	1.05951e-08	0.32073
TMEM51	8.97342e-05	0.222733
TMEM52B	2.38207e-06	0.266774
TMEM79	2.85111e-09	0.332318
TMEM81	5.54474e-05	0.229078
TMIGD3	8.5698e-17	0.45307
TMOD2	6.27808e-05	0.227458
TMPRSS11E	0.000201293	0.211658
TMPRSS11F	5.18578e-05	0.229946
TNFAIP6	1.83868e-05	0.242992
TNFAIP8L2	2.01279e-06	0.268634
TNFRSF1A	1.46394e-05	0.245764
TNFRSF9	1.80951e-05	0.243188
TNFSF12	8.60117e-05	0.223299
TNFSF13B	1.24868e-06	0.273833
TNFSF4	4.59352e-06	0.259384
TNFSF9	4.78993e-07	0.283955
TOLLIP	6.59583e-07	0.28062
TOX4	0.000128	0.217933
TPD52L1	0.000125858	0.218163
TPST2	1.59998e-06	0.271147
TRAPPC3	6.09161e-05	0.227852
TREM1	1.7987e-15	0.435086
TREM2	2.41013e-23	0.529249
TREML1	2.14105e-06	0.267953
TRIL	8.03869e-07	0.278536
TRIM16	2.71852e-06	0.265304
TRIM16L	1.04011e-07	0.299309
TRIM6	1.69609e-07	0.29449
TRPM2	8.11484e-05	0.224073
TRPV2	2.53466e-08	0.312749
TSLP	3.13301e-05	0.236379
TSPAN5	0.000149909	0.215764
TTC4	2.46811e-06	0.26638
TUBA1C	5.97665e-07	0.281652
TUBA4A	1.08947e-06	0.275299
TUBB6	1.58146e-08	0.317094
TXNDC17	3.2812e-05	0.235796
TYMP	3.25283e-09	0.331176
TYROBP	1.56143e-12	0.390803
UBAP1	0.00014402	0.216316
UBC	9.75276e-08	0.299936
UBE2B	3.5461e-05	0.234814
UBE2D2	6.61292e-05	0.226777
UBE2D3	0.000336118	0.204325
UBE2E2	5.39669e-05	0.229429
UBE2G1	0.000243337	0.208974
UBE2Q1	0.000238828	0.20924
UBE2QL1	9.52229e-05	0.221938
UBQLN1	2.26384e-05	0.240433
UPP1	8.66465e-05	0.2232
USP5	0.000244829	0.208887
VAMP3	0.000153868	0.215404
VAT1	9.66958e-05	0.221732
VDAC1	0.000291529	0.206386
VENTX	1.1804e-09	0.339839
VSIG10L	2.76899e-05	0.237928
VSIG4	4.42048e-25	0.546599
VSNL1	9.34046e-05	0.222196
WDFY2	0.000165469	0.214397
WDFY4	0.00028251	0.206838
WDR91	3.49647e-07	0.287195
WNK1	6.35128e-05	0.227306
WNT11	4.17755e-05	0.232728
XG	0.000439727	0.200377
XIRP1	3.57777e-06	0.262222
YKT6	9.68288e-05	0.221713
YRDC	0.000148812	0.215865
YWHAG	2.36123e-05	0.239911
YWHAQ	0.000371409	0.202866
ZBTB7B	7.64405e-05	0.224866
ZCCHC9	0.000382403	0.202438
ZDHHC18	2.37617e-07	0.291116
ZEB2	0.00013766	0.216937
ZMAT2	3.94038e-05	0.233474
ZNF185	0.000390624	0.202126
ZNF365	1.14839e-05	0.248682
ZNF385A	6.40692e-06	0.255552
ZNF750	9.41475e-05	0.22209
ZNF804A	4.98515e-06	0.258447
ZYX	4.4703e-05	0.23186

## Sheet: GSE39001
Gene symbol	P value	r
ABCA1	0.0163034	0.364356
ABCE1	0.0131456	0.375289
ABCF2	0.0460931	0.305845
ABL1	0.0422397	0.31118
ABT1	0.0491585	0.301853
ACACB	0.0444873	0.308022
ACOT9	0.00281472	0.444637
ACP2	0.0219848	0.348554
ACP5	0.0238284	0.344167
ACTR2	0.0291723	0.332881
ADAM15	0.0350991	0.322216
ADAP2	0.0276274	0.335954
ADAR	0.0244988	0.342642
ADARB1	0.0338946	0.324256
ADCY3	0.0301329	0.331037
AFF3	0.0408705	0.313171
AGPS	0.0245978	0.34242
AHSA1	0.0331978	0.325464
AK4 /// LOC100507855	0.0219468	0.348648
AKR1B1	0.0163944	0.364068
AKT3	0.0443752	0.308177
ALX4	0.0193887	0.355287
ANGPT2	0.0039823	0.430222
ANKH	0.0185279	0.357687
APOL3	0.046517	0.30528
APOL6	0.0264106	0.338476
AQP4	0.0313847	0.328707
ARNTL	0.0420571	0.311442
ATG5	0.0437573	0.309033
AURKB	0.0442185	0.308393
AURKC	0.0171594	0.361703
AXL	0.0289383	0.333338
B4GALT6	0.0364054	0.320068
BCL2L10	0.000230997	0.533327
BMP1	0.0459349	0.306056
BRCC3	0.0499122	0.300903
BTN3A3	0.0209106	0.351255
C1QA	0.00875948	0.394984
C1QB	0.0424199	0.310922
C3AR1	0.0450013	0.307318
CABP1	0.0341686	0.323787
CALD1	0.0261853	0.338954
CAPRIN1	0.00906354	0.393372
CARTPT	0.00316413	0.439845
CASP1	0.00448478	0.42514
CAV1	0.00446642	0.425317
CBX4	0.0361037	0.320558
CCL13	0.0222191	0.34798
CCL2	0.00907312	0.393322
CCL3 /// CCL3L1 /// CCL3L3	0.0308984	0.329603
CCL8	0.0116944	0.381083
CCND1	0.00258942	0.448012
CCNK	0.044714	0.307711
CCT2	0.00158414	0.467232
CCT4	0.0293932	0.332453
CCZ1 /// CCZ1B	0.0385843	0.316621
CD14	0.000676599	0.498088
CD163	0.00126187	0.475767
CD44	0.0306662	0.330035
CD72	0.0419215	0.311638
CD93	0.00431239	0.426825
CDK17	0.0173523	0.361121
CDK5R2	0.0156548	0.366445
CERS1 /// GDF1	0.0426186	0.310638
CFHR2	0.00144612	0.470679
CFLAR	0.0220173	0.348474
CHEK2	0.00633318	0.409931
CHORDC1	0.0470243	0.30461
CHST11	0.0233159	0.345357
CHST2	0.0229308	0.346266
CHURC1-FNTB /// FNTB	0.0162367	0.364567
CLEC5A	0.0368057	0.319422
CNOT3	0.0475954	0.303863
COL11A1	0.0293132	0.332607
COL13A1	0.00261035	0.447688
COL4A1	0.00946838	0.391296
COL5A1	0.016177	0.364757
CREG1	0.0204693	0.352398
CRIM1 /// LOC101929500	0.026083	0.339172
CRLF3	0.00138221	0.472375
CSF1	0.00148213	0.469752
CTNNA2	0.0136965	0.373231
CTSL	0.00578888	0.413958
CUL1	0.00662165	0.407917
CXCL10	0.00172215	0.464042
CXCL11	0.0225495	0.347179
CXCL8	0.027829	0.335545
CYP7A1	0.0152575	0.367761
DAZAP2	0.0185335	0.357671
DCAF7	0.000703948	0.496713
DCTN4	0.0212952	0.350275
DDB1	0.0252192	0.341042
DDX10	0.0453977	0.30678
DFNA5	0.00393495	0.430729
DIAPH3	0.0122468	0.378809
DLD	0.0355805	0.321417
DMP1	0.0387539	0.316359
DNM1L	0.000189133	0.539479
DUSP11	0.00150532	0.469166
DUSP9	0.0216065	0.349492
EBNA1BP2 /// MIR6733	0.0450683	0.307227
EHMT2	0.0423996	0.310951
EIF2AK2	0.00181447	0.462032
EIF2S2	0.00638992	0.409529
EIF4A1 /// LOC101928634 /// SENP3-EIF4A1 /// SNORA48 /// SNORA67 /// SNORD10	0.0108502	0.384743
ELOVL5	0.00593024	0.412882
EMP3	0.0459498	0.306037
EMR2	0.0411187	0.312806
ERCC8	0.0164184	0.363992
ESM1	0.044233	0.308373
EXOSC2	0.00283494	0.444346
F2R	0.0167796	0.362866
FADS3	0.0187565	0.357041
FASN	0.0495747	0.301327
FBN2	0.0103036	0.387245
FBXO2	0.0381538	0.317289
FCER1G	0.0141493	0.371592
FCGR1A /// FCGR1B /// FCGR1C	0.0046831	0.423271
FCGR2A	0.00303998	0.441492
FCGR2B	0.019183	0.355852
FGL2	0.0385325	0.316701
FH	0.0371665	0.318845
FLNA	0.0327586	0.326236
FLT1	0.0212731	0.350331
FOSL2	0.0315761	0.328357
FPR3	0.00883471	0.394581
GCG	0.0356821	0.321249
GDE1	0.0277514	0.335702
GDF11	0.038161	0.317277
GDI2	0.0119998	0.379815
GLO1	0.0110512	0.38385
GLRA3	0.0070365	0.40515
GLUD2	0.00551235	0.416131
GNLY	0.0141925	0.371438
GOLGA6A	0.0204673	0.352403
GOSR2	0.00948567	0.39121
GPHN	0.0422799	0.311122
GPR65	0.0404109	0.313852
GRAP2	0.0214736	0.349825
GRB2	0.0323456	0.326969
GRSF1	0.000213704	0.535735
GTF2A1	0.0382665	0.317113
GUCY2C	0.0384431	0.316839
GZMA	0.0319393	0.327699
HADHA	0.0157562	0.366113
HAUS7 /// TREX2	0.0159855	0.36537
HCRTR2	0.00985808	0.389369
HEBP1	0.0173583	0.361103
HIST1H3I	0.0127792	0.376698
HK3	0.0383755	0.316944
HNRNPDL	0.0491246	0.301896
HSD17B1	0.00452032	0.4248
HSD17B3	0.0339431	0.324173
HSP90AB1	0.00763247	0.401412
HSPA8 /// SNORD14C /// SNORD14D	0.0224324	0.347462
HTR2C	0.0126405	0.377241
IARS	0.0219891	0.348544
ICAM1	0.0112373	0.383036
ID3	0.0357291	0.321172
IFIT3	0.0123503	0.378392
IL15RA	0.0468222	0.304876
IL2RB	0.0337121	0.32457
IL6	0.0167181	0.363057
IRAK4	0.0263978	0.338503
ITGA4	0.0258035	0.339771
ITGA5	0.0376182	0.318129
ITGAL	0.0475246	0.303955
IVD	0.0409563	0.313045
KCNK10	0.0366887	0.31961
KIF2C	0.00530166	0.417852
KLC1	0.00851465	0.396317
KLRAP1	0.0396153	0.315045
LAPTM5	0.0335517	0.324848
LAT2	0.0238489	0.34412
LCP1	0.0258938	0.339577
LGMN	0.0322262	0.327183
LIMS1 /// LIMS3L	0.015984	0.365376
LIPA	0.0208416	0.351432
LMAN1	0.0363193	0.320207
LOC101928625 /// MED21	0.0284357	0.334329
LPAR3	0.0101351	0.388039
LRP12	0.0150733	0.368381
MAGOH /// MAGOHB	0.0442614	0.308334
MAPKAPK5	0.0489411	0.30213
MARCO	0.00307327	0.441044
MATN1	0.0124131	0.378141
MAZ	0.0475235	0.303956
MED17	0.026416	0.338465
MED6	0.00604829	0.412
MED7	0.0191119	0.356049
MEST	0.0254626	0.340509
METAP2	0.0307655	0.32985
MGAT4C	0.00977099	0.389794
MIR4745 /// PTBP1	0.0240891	0.34357
MIR636 /// SRSF2	0.0109526	0.384286
MLLT10	0.0256299	0.340146
MME	0.00690033	0.406043
MMP12	0.0071659	0.404316
MMP3	0.0199523	0.353764
MMS19	0.00738877	0.402909
MPV17	0.0465322	0.30526
MRAS	0.0315643	0.328379
MRC1	0.00315891	0.439913
MRPS7	0.0178537	0.359633
MS4A4A	0.00253757	0.448826
MS4A6A	0.0418593	0.311728
MSH3	0.0459296	0.306064
MSL3	0.00507168	0.419799
MSR1	0.029034	0.33315
MTMR2	0.000254983	0.530243
MYH9	0.0328095	0.326146
MYO5A	0.0225858	0.347091
MYO7A	0.0311763	0.329089
NEU1	0.00552616	0.416021
NFKB1	0.0290456	0.333128
NFRKB	0.0324851	0.326721
NFS1	0.0319848	0.327617
NID2	0.0168364	0.362691
NMD3	0.0203966	0.352588
NME1	0.0215399	0.349659
NOLC1	0.00471537	0.422973
NPC1	0.0285081	0.334185
NPM1	0.0329342	0.325926
NRBP1	0.016053	0.365154
NRP1	0.000516715	0.507293
NUP107	0.00134244	0.473466
NXF1	0.0453102	0.306898
OAS1	0.00638097	0.409592
OAS2	0.0159595	0.365454
OAS3	0.00704859	0.405072
OASL	0.0156267	0.366537
OGT	0.0166682	0.363211
OLR1	0.00866929	0.395471
OR2J2	0.00313025	0.440288
OR7A17	0.0334713	0.324987
ORC2	0.0429256	0.310202
ORC4	0.0168694	0.362589
P2RX7	0.00379969	0.432209
P2RY6	0.0462294	0.305663
PANX1	0.029225	0.332778
PAPD7	0.0234107	0.345136
PARVB	0.0286773	0.333851
PAXBP1	0.0163723	0.364138
PCBP2	0.0108782	0.384618
PCDHGA11 /// PCDHGC3	0.02138	0.350061
PCSK1	0.0208159	0.351498
PCYOX1	0.0363004	0.320238
PDAP1	0.00848747	0.396467
PDCD5	0.0238749	0.34406
PHB	0.0139771	0.37221
PHB2	0.0169879	0.362226
PILRA	0.0254616	0.340512
PLAG1	0.043	0.310097
PLD3	0.0109509	0.384294
PLIN2	0.00413636	0.428607
PNO1	0.00733774	0.403228
POLR2B	0.0131335	0.375335
POSTN	0.00977571	0.389771
POU3F4	0.0195415	0.35487
PPID	0.0201661	0.353195
PPP1CC	0.0227494	0.346699
PPT1	0.0241542	0.343422
PRF1	0.0135587	0.373739
PRKAG1	0.0443878	0.308159
PRMT1	0.0295496	0.332151
PRMT5	0.0152781	0.367692
PRPF4	0.0141876	0.371455
PSAP	0.0439668	0.308742
PSAT1	0.0402543	0.314085
PSMA1	0.0156537	0.366448
PSMD12	0.0383185	0.317032
PTGS1	0.002301	0.452733
PTPN12	0.000985443	0.484803
PTPN14	0.0127585	0.376779
PTPRM	0.0242279	0.343254
PTTG2	0.0311065	0.329218
PTX3	0.0400404	0.314405
RAB1A	0.0320923	0.327423
RAB23	0.00997483	0.388805
RAC2	0.0360302	0.320678
RAD51C	0.0307184	0.329938
RAN	0.00141513	0.471493
RANBP2	0.0125785	0.377485
RANGAP1	0.00308294	0.440915
RAPGEF1	0.0199784	0.353694
RARS	0.000452709	0.511715
RC3H2	0.0347985	0.32272
RFPL1	0.0480561	0.303265
RGR	0.04522	0.307021
RNASE1	0.0216048	0.349497
RNF13	0.0349477	0.322469
RNF14	0.031557	0.328392
RPL10 /// SNORA70	0.0379116	0.317667
RPL26L1	0.026918	0.337413
RPS3A /// SNORD73A	0.0389057	0.316126
RSL24D1	0.0356443	0.321311
RTEL1-TNFRSF6B /// TNFRSF6B	0.0499817	0.300816
SAP30BP	0.0403897	0.313883
SCARB2	0.0225938	0.347072
SEC22B	0.0320279	0.327539
SEC23A	0.0431434	0.309894
SELT	0.0210554	0.350884
SERPING1	0.0151805	0.368019
SERPINH1	0.0211851	0.350554
SESN1	0.0107603	0.385147
SGPP1	0.0349496	0.322466
SIGLEC1	0.0445293	0.307964
SIGLEC8	0.0468561	0.304832
SIRPA	0.0222749	0.347844
SIX6	0.014152	0.371583
SLC13A1	0.000175092	0.541821
SLC16A1	0.00729399	0.403503
SLC20A1	0.0201992	0.353108
SLC31A2	0.0226241	0.346999
SLC38A2	0.00197295	0.458783
SLC6A9	0.0495907	0.301307
SLCO2B1	0.0154698	0.367054
SNX10	0.0144567	0.370505
SSB	0.019904	0.353893
SSRP1	0.0120046	0.379795
ST3GAL1	0.00752827	0.402047
ST3GAL6	0.0269981	0.337247
STC1	0.0150981	0.368297
STIP1	0.0269137	0.337422
STMN3	0.0285475	0.334107
STX16	0.0493147	0.301655
SUB1	0.0481952	0.303085
SUPT4H1	0.0201497	0.353239
TAF1	0.0298737	0.33153
TAP2	0.00884773	0.394511
TBK1	0.0411771	0.31272
TCFL5	0.00462361	0.423824
TDO2	0.0275004	0.336213
TDRD1	0.0385416	0.316687
TGFBI	0.000405561	0.515348
TLR4	0.00397032	0.43035
TMED10	0.0477933	0.303605
TMX1	0.00536105	0.417361
TNFSF4	0.020182	0.353153
TOR1A	0.0140349	0.372002
TREM1	0.0493714	0.301584
TREM2	0.00463032	0.423761
TSPY1 /// TSPY10 /// TSPY3 /// TSPY4 /// TSPY8	0.0444866	0.308023
TXNIP	0.0447702	0.307634
TYROBP	0.0205819	0.352104
UBE2D3	0.0388332	0.316237
UBE2L3	0.00352047	0.435414
UBE2L6	0.0263335	0.338639
USP14	0.000777649	0.493232
UTP3	0.0342947	0.323572
UTP6	0.00159447	0.466985
UVRAG	0.0481063	0.3032
VAMP5	0.00119347	0.477825
VIM	0.011953	0.380007
VRK2	0.00831453	0.397432
VSIG4	0.00184072	0.461477
WARS	0.0236718	0.344529
XAF1	0.0010767	0.481594
XPC	0.0451793	0.307076
XPO1	0.0286041	0.333995
ZNF207	0.0361241	0.320525
ZNF221	0.0166494	0.36327
ZNF331	0.0139842	0.372184

## Sheet: GSE9750
Gene symbol	P value	r
ABCF2	0.0409855	0.357684
ABHD5	0.00328668	0.496594
ABI1	0.0424593	0.355284
AC007389.3	0.0324943	0.373055
ACSL1	0.00871185	0.449319
ACTBP9 /// ACTBP9	0.0210072	0.400221
ACTR3	0.0179805	0.40942
ADAM8	0.0389993	0.36103
AFAP1	0.0337371	0.370615
AGPS	0.0390384	0.360963
AHSA1	0.0327499	0.372547
AIP	0.0318488	0.374352
ALDH1B1	0.0219416	0.397604
ALOX5AP	0.0048513	0.47849
ANXA2P1	0.0463294	0.349286
AP4S1	0.0398313	0.359612
APC	0.038368	0.362123
APOC1	0.0368158	0.364872
APOE	0.0320705	0.373904
ARF6	0.00760824	0.456292
ARFIP1	0.0176475	0.410509
ARHGAP35	0.0364954	0.365451
ARPC4 /// ARPC4-TTLL3	0.0459079	0.349919
ARRB2	0.0415109	0.35682
ASMTL	0.0156155	0.417553
ATP5F1	0.0456635	0.350289
ATP5S	0.0343609	0.369418
ATP6V0E1	0.04354	0.353566
BHMT	0.0017125	0.524875
BPGM	0.0291213	0.380082
BUD31	0.0461092	0.349616
C10orf12	0.0458349	0.350029
C1D	0.0428685	0.354629
C3AR1	0.018616	0.407387
CA5BP1	0.035223	0.367793
CALM1 /// CALM2 /// CALM3	0.0317089	0.374636
CAND1	0.0127753	0.428812
CAPZA2	0.0478133	0.347093
CASK	0.0235832	0.393221
CCK	0.0415373	0.356777
CCL13	0.0428808	0.35461
CCL3 /// CCL3L1 /// CCL3L3	0.000283819	0.592074
CCL4	0.0441434	0.352622
CCR3	0.00949607	0.444807
CCRL2	0.0354743	0.367325
CD14	0.0107139	0.438389
CD1E	0.00883574	0.448584
CD300A	0.0330879	0.371881
CD70	0.0260597	0.387063
CD99	0.0198137	0.403708
CDC5L	0.0419731	0.356068
CDH1	0.0196047	0.404337
CDKAL1	0.0287472	0.380902
CDKN1A	0.0392841	0.360542
CDKN3	0.0146694	0.421098
CEP164	0.00285639	0.502887
CHRNA3	0.0342005	0.369724
CHRNB1	0.00967851	0.443803
CHURC1-FNTB /// FNTB	0.00751963	0.456889
CIAO1	0.0463378	0.349273
CKS1B	0.00446421	0.482439
CKS2	0.00906129	0.447268
CLIC4	0.00279168	0.503904
CLP1	0.0431517	0.354179
CNTRL	0.00294979	0.501454
COBLL1	0.0120511	0.432018
COPE	0.012499	0.430017
COX8A	0.00697725	0.460677
CPOX	0.0271912	0.384408
CRKL	0.0195014	0.404649
CTB-176F20.3	0.0416806	0.356543
CTNNAP1	0.0357935	0.366734
CTNNB1	0.037038	0.364473
CUL4B	0.0154464	0.418173
CYBB	0.0181571	0.408849
CYTH1	0.0107276	0.438321
DCTD	0.0291731	0.37997
DCTN3	0.00829072	0.451886
DDT /// DDTL	0.00784666	0.454716
DDX18	0.0208117	0.400781
DDX3X	0.0426573	0.354966
DEFA5	0.0318321	0.374386
DGKI	0.0272392	0.384298
DNAJB1	0.0444669	0.35212
DNAJB4	0.0397471	0.359754
DPM2	0.039058	0.360929
DPYD	0.0343313	0.369475
DR1	0.0163288	0.414998
DSTN	0.0187064	0.407103
DUSP10	0.0211467	0.399825
EEF1A1P42	0.0383742	0.362112
EIF1AX	0.0073006	0.458389
EIF1B	0.0357816	0.366756
EIF4E	0.00362556	0.492122
ELOVL2	0.022399	0.396357
ERI3	0.0460554	0.349697
F2RL1	0.0396589	0.359904
FAM182A /// FAM182B /// FAM27B /// FAM27C	0.0411815	0.35736
FAM208A	0.0111753	0.436119
FAM63B	0.0420398	0.35596
FBXW2	0.0474958	0.347557
FCF1 /// MAPK1IP1L	0.0110494	0.436731
FCGR1A /// FCGR1B /// FCGR1C	0.0250619	0.389484
FCGR1B	0.0422216	0.355666
FCGR2A	0.00382693	0.489633
FCGR2C	0.00515577	0.475571
FCGR3A /// FCGR3B	0.00495389	0.477489
FLNA	0.0129101	0.428232
FPR1	0.0305453	0.377039
FPR3	0.00216392	0.515
FTH1	0.00496581	0.477374
GAP43	0.0156454	0.417444
GATC /// SRSF9	0.0401945	0.359
GBAS	0.027596	0.383481
GEMIN2	0.0194236	0.404886
GGCT	0.0436132	0.353451
GLE1	0.036649	0.365173
GM2A	0.012702	0.42913
GNA13	0.0037254	0.490874
GNAI1	0.0177764	0.410086
GNAI3	0.00111094	0.542391
GNB1	0.0363843	0.365653
GPR6	0.0226695	0.395628
GRM3	0.0377977	0.363122
GRM5	0.0268443	0.385213
GYPB	0.028531	0.38138
H2AFZ	0.0399155	0.35947
HAT1	0.0124565	0.430204
HBD	0.0142298	0.42281
HCAR3	0.0320755	0.373894
HCRP1	0.0268348	0.385235
HES1	0.0161692	0.415561
HIC2	0.0290994	0.38013
HIP1	0.0375244	0.363606
HLA-DOA	0.0271695	0.384459
HLA-DQA1 /// HLA-DQA2 /// LOC100509457	0.0226714	0.395623
HLA-G	0.0230359	0.394654
HMGN4	0.0102448	0.440785
HMMR	0.0421323	0.35581
HNRNPA1P37 /// HNRNPA1P37	0.0494828	0.344689
HNRNPF	0.0435177	0.353601
HSD11B1	0.0107549	0.438185
HSDL2	0.0344723	0.369206
HSP90AA1	0.01572	0.417173
HSPA12A	0.0135485	0.425554
HSPA1A /// HSPA1B /// HSPA1L	0.0473341	0.347795
HSPA1L	0.0371774	0.364223
HSPA4L	0.0262694	0.386564
HSPA8 /// SNORD14C /// SNORD14D	0.0161064	0.415784
HSPB11	0.0239119	0.392374
HSPE1-MOB4 /// MOB4	0.0379249	0.362898
IARS	0.0424848	0.355243
ICAM1	0.0450161	0.351275
IFIH1	0.0476528	0.347327
IGLL1	0.0264069	0.386239
IHH	0.0165599	0.41419
IL24	0.00449946	0.482067
ILF2	0.00682582	0.461779
INADL	0.0143417	0.42237
INPP5D	0.0259523	0.38732
KAT2B	0.00311224	0.499054
KCNN1	0.0388932	0.361213
KDM1A	0.00744561	0.457392
KDM5B	0.0419669	0.356078
KIAA0196	0.00648873	0.46431
KIAA0247	0.0126963	0.429154
KIR3DS1	0.00314006	0.498654
KLC1	0.0399247	0.359454
KPNA4	0.00722466	0.458919
KRT76	0.0286373	0.381145
LANCL1	0.0320163	0.374014
LAPTM5	0.0285512	0.381335
LGMN	0.0200481	0.40301
LILRB2	0.0264324	0.386178
LILRB3	0.0421956	0.355708
LIMS1 /// LIMS3L	0.0232085	0.394199
LOC101927458 /// LPHN2	0.0355329	0.367216
LOC101927705 /// P4HA2	0.0120513	0.432017
LOC102724200 /// TRAPPC10	0.0099724	0.442218
LYST	0.0313171	0.375437
M6PR	0.0297647	0.378692
MAD2L1	0.0128816	0.428355
MAGEA9 /// MAGEA9B	0.0124787	0.430106
MAML3	0.0495564	0.344584
MAP1LC3B	0.0446917	0.351773
MAP7	0.00793906	0.454116
MAPK1	0.0411062	0.357485
MAPK1IP1L	0.0273367	0.384074
MBTPS2 /// YY2	0.0324745	0.373094
MCL1	0.0265703	0.385854
MED14	0.0255825	0.388211
MEFV	0.035254	0.367735
MEGF9	0.0380326	0.362709
MEP1B	0.0224308	0.396271
METTL13	0.00245937	0.509471
MFSD9	0.00828111	0.451946
MICAL2	0.0380771	0.362631
MKRN2	0.00980605	0.44311
MMP12	0.0116139	0.434032
MOK	0.000484569	0.573524
MPC2	0.0477323	0.347211
MRC1	0.01832	0.408327
MRPL19	0.0349186	0.368363
MRPS14	0.0336743	0.370737
MSH2	0.0385333	0.361835
MT1HL1	0.0277575	0.383114
NCAPH	0.00661394	0.463357
NCF1 /// NCF1B /// NCF1C	0.0347561	0.368669
NDUFB6	0.0165558	0.414204
NEDD8	0.00156562	0.528582
NEU1	0.0137331	0.424799
NEU3	0.0391512	0.360769
NFASC	0.0191672	0.405671
NGDN	0.0339855	0.370137
NPM1P22 /// NPM1P22	0.0476517	0.347329
NPY5R	0.0461975	0.349484
NR1I3	0.0135151	0.425692
NRAS	0.00806637	0.453299
ORM1	0.0175397	0.410865
OSBP	0.0180138	0.409312
P2RX1	0.0409699	0.357709
P2RX7	0.0169662	0.412792
PDE4DIP	0.0216113	0.398518
PDK1	0.0466733	0.348773
PEA15	0.0338853	0.370329
PEX10	0.00644196	0.46467
PFKFB1	0.0416939	0.356522
PFN1	0.0365986	0.365264
PFN2	0.0351314	0.367964
PGF	0.0100273	0.441927
PGK1	0.0364352	0.36556
PHEX	0.0464536	0.3491
PHOX2A	0.0332109	0.371639
PIGH	0.0427123	0.354878
PLK4	0.00473878	0.479609
PNLIPRP1	0.0214551	0.398955
POLD4	0.0191045	0.405864
POLE3	0.023528	0.393365
POLR2D	0.0232116	0.394191
POLR2F	0.0072629	0.458652
POLR2G	0.0288875	0.380594
POP4	0.0241016	0.39189
PPP1R3A	0.0409653	0.357717
PPP2R5C	0.0238771	0.392463
PRIM2 /// PRIM2B	0.0267657	0.385396
PRKAA1	0.00810045	0.453083
PRMT5	0.0448658	0.351505
PRPS1	0.0131171	0.427352
PSMA3	0.0308897	0.37632
PSMA7	0.023252	0.394085
PSMC1	0.0338223	0.370451
PSMD12	0.0123327	0.430753
PSMD8	0.0159298	0.416416
PSME3	0.035774	0.36677
PSRC1	0.00457528	0.481277
PTGS1	0.0349845	0.368239
PTP4A3	0.0367157	0.365052
PTPRO	0.00861031	0.449928
PWP2	0.0262899	0.386515
RAB14	0.016947	0.412857
RAC2	0.0192375	0.405455
RAD1	0.00974787	0.443425
RAD23B	0.0188869	0.406539
RANBP1	0.0286167	0.38119
RANBP3	0.0497688	0.344284
RAP1A	0.000137468	0.615534
RAP2A /// RAP2B	0.00222792	0.513749
RAPGEF1	0.0464321	0.349132
RHOA	0.0172296	0.4119
RIMS2	0.0397008	0.359833
RIPK1	0.0493159	0.344926
RNF14	0.000102584	0.624505
RNGTT	0.0336001	0.370881
RP11-680C21.1	0.0235427	0.393326
RRP1B	0.0102377	0.440822
RTCA	0.0161775	0.415532
RYK	0.0464372	0.349125
SAFB	0.00422463	0.485033
SDHB	0.0193251	0.405186
SEC61G	0.00272002	0.505053
SH2B3	0.0427342	0.354844
SHFM1	0.0145713	0.421476
SIRPAP1 /// SIRPAP1	0.0255701	0.388241
SIVA1	0.00888955	0.448267
SKA1	0.0290036	0.380339
SKAP2	0.0415207	0.356804
SLC11A1	0.0306029	0.376918
SLC14A1	0.0013063	0.535944
SLC29A1	0.0420794	0.355896
SLC31A2	0.00348456	0.493937
SLC38A6	0.0342973	0.36954
SLC3A2	0.0369629	0.364608
SMAD3	0.00978954	0.443199
SMPDL3A	0.00861101	0.449924
SNAI2	0.0168995	0.413019
SNRNP40	0.00864485	0.44972
SNRPC	0.0160005	0.416162
SNX2	0.0482005	0.346529
SOCS6	0.0381543	0.362496
SOS2	0.0240523	0.392015
SP1	0.0270023	0.384845
SPI1	0.00178526	0.52314
SPTLC1	0.0136455	0.425157
SPTSSA	0.0336969	0.370693
SS18	0.0373748	0.363871
SSBP1	0.030533	0.377064
ST8SIA4	0.00326119	0.496946
STAM2	0.0231011	0.394482
STEAP1	0.0341829	0.369758
STIP1	0.00913985	0.446816
STK17A	0.00610739	0.467312
STK17B	0.0155332	0.417854
STX11	0.0342654	0.3696
SULF1	0.0469076	0.348425
SYPL1	0.0442821	0.352406
TAF12	0.0187135	0.407081
TCP11L1	0.0236964	0.392928
TDO2	0.000816178	0.554319
TEF	0.00811565	0.452986
THBD	0.0430438	0.35435
TLN1	0.0418541	0.356261
TM6SF2	0.0302058	0.377754
TMED5	0.0435247	0.35359
TMEM189 /// TMEM189-UBE2V1 /// UBE2V1 /// UBE2V2	0.0321158	0.373813
TMEM194A	0.0206279	0.401311
TMEM251	0.0208139	0.400775
TMX1	0.00723834	0.458823
TNFAIP3	0.0449777	0.351333
TRIM16	0.0337518	0.370587
TRIM27	0.0218518	0.397852
TRIP11	0.02157	0.398634
TRPM1	0.00723124	0.458873
TUBB2A /// TUBB2B	0.0478596	0.347025
TUBB3	0.0102101	0.440966
TXNDC9	0.0244305	0.391057
UBBP1 /// UBBP1 /// UBBP4 /// UBBP4	0.0393009	0.360513
UBBP2 /// UBBP2	0.00192082	0.520066
UBE2C	0.0358224	0.366681
UBE2M	0.044063	0.352747
UBE4B	0.0178952	0.409698
ULK1	0.0117627	0.43334
UNC13A	0.0128673	0.428416
UNC50	0.00629419	0.465822
UQCR11	0.0464033	0.349175
VAV1	0.0104295	0.439831
WHSC1	0.0210293	0.400158
YIF1A	0.0394215	0.360308
YLPM1	0.0250234	0.389579
YWHAH	0.0197452	0.403914
YWHAZ	0.0417464	0.356436
ZBTB6	0.0147328	0.420854
ZFX	0.0318882	0.374272
ZFX /// ZFY	0.0288064	0.380772
ZNF318	0.0416676	0.356564
ZNF550	0.0314169	0.375232
ZNF7	0.0183086	0.408363
ZNF74	0.0198577	0.403577
ZNHIT1	0.0123077	0.430864
ZNHIT3	0.00450064	0.482055
ZPBP	0.0465554	0.348948
