# Supplementary material for: Biological and Clinicopathological Characteristics of OPN in Cervical Cancers
Source: Front Genet. 2022 May 20;13:836509. doi: 10.3389/fgene.2022.836509 (PMC9163571; doi:10.3389/fgene.2022.836509)
Supplement: Supplementary file 13 [file Table5.XLSX]

## Sheet: TCGA
Term	Hallmark description	LogP	Log(q-value)	InTerm_InList	Gene symbols
M5932	INFLAMMATORY RESPONSE	-25.4887	-23.7897	46/200	ABCA1,AQP9,RHOG,C3AR1,CD14,CD70,CDKN1A,CMKLR1,SLC31A2,CSF1,CYBB,HBEGF,ADGRE1,FPR1,GNAI3,ICAM1,IL1B,IL10,IL15RA,TNFRSF9,INHBA,CXCL10,ITGA5,LCP2,LTA,MMP14,MSR1,MYC,OLR1,OSM,P2RX7,SERPINE1,RGS1,RGS16,CCL7,TNFAIP6,MARCO,TNFSF9,CHST2,NAMPT,STAB1,ICOSLG,PIK3R5,CLEC5A,NOD2,NLRP3,BCL2A1,CD80,GADD45A,JUN,JUNB,NFIL3,PLAU,PLEK,CCL4,SLC2A3,GFPT2,PNRC1,DNAJB4,IER5,YRDC,SPSB1,RNF19B
M5921	COMPLEMENT	-14.7245	-13.5027	34/200	APOC1,RHOG,C1QA,C1QC,CA2,CASP1,CASP5,CD36,CDA,CTSB,CTSL,FCER1G,FN1,GNAI3,ITGAM,LCP2,LRP1,ME1,MMP8,MMP12,MMP14,OLR1,SERPINE1,PIM1,PLEK,LGMN,S100A9,S100A12,STX4,PLA2G7,PIK3R5,LAP3,MSRB1,L3MBTL4,APOC2,MMP9,PLAU,PROS1,THBD,TIMP3,KLF7,DUSP14
M5891	HYPOXIA	-13.9218	-12.8248	33/200	ALDOA,ALDOC,CDKN1A,EFNA3,ENO1,HK1,HMOX1,NDST1,JUN,LDHA,NFIL3,SERPINE1,PGF,PGK1,PIM1,PKP1,SLC2A1,SLC2A3,SLC2A5,TGFBI,TPST2,PPFIA4,KLF7,P4HA2,CHST2,NDRG1,PNRC1,NOCT,FAM162A,ANGPTL4,TMEM45A,PGM2,NAGK,DSC2,G6PD,ME1,ME2,PGAM1,RARS1,SDC1,GNPDA1,GPR87,EGLN3
M5953	KRAS SIGNALING UP	-13.1349	-12.1349	32/200	PRDM1,C3AR1,CA2,CD37,CMKLR1,DOCK2,HBEGF,FCER1G,GABRA3,HOXD11,HSD11B1,IL1B,INHBA,CXCL10,ITGB2,JUP,MMP9,PLAU,RGS16,LAT2,LAPTM5,NRP1,MAFB,GFPT2,GPNMB,LY96,ADAMDEC1,CLEC4A,ANGPTL4,TLR8,YRDC,PDCD1LG2
M5939	P53 PATHWAY	-12.3642	-11.4434	31/200	CASP1,CDKN1A,CDKN2B,CEBPA,GADD45A,HBEGF,GM2A,SFN,HMOX1,JUN,NHLH2,SERPINB5,RAP2B,RGS16,S100A10,SDC1,TPD52L1,UPP1,TNFSF9,HDAC3,CLCA2,NDRG1,IFI30,ZNF365,PHLDA3,FAM162A,OSGIN1,DNTTIP2,IER5,PERP,RNF19B
M5950	ALLOGRAFT REJECTION	-11.6103	-10.7564	30/200	BCAT1,CD4,CD80,CD86,CCR1,CSF1,FCGR2B,GBP2,ICAM1,IL1B,IL2RA,IL10,INHBA,ITGB2,KRT1,LCP2,MMP9,SRGN,RARS1,CCL4,CCL7,CCL13,SPI1,THY1,GPR65,LY86,IGSF6,STAB1,ICOSLG,NLRP3
M5924	MTORC1 SIGNALING	-10.8733	-10.0774	29/200	ALDOA,BCAT1,CDKN1A,ENO1,ETF1,G6PD,HSPA4,ITGB2,LDHA,ME1,NFIL3,NFYC,PRDX1,PGK1,LGMN,PSMB5,PSMC2,RIT1,SCD,SLC2A1,SLC2A3,SQLE,TUBA4A,UBE2D3,NAMPT,IFI30,YKT6,FGL2,EGLN3
M5915	APICAL JUNCTION	-8.10515	-7.36042	25/200	CALB2,CD86,CDH3,DMP1,DSC1,DSC3,GNAI1,ICAM1,JUP,MMP9,MSN,PPP2R2C,NECTIN1,FSCN1,STX4,TGFBI,THY1,ZYX,IKBKG,ARPC2,NFASC,CD274,NECTIN4,PARD6G,SIRPA
M5930	EPITHELIAL MESENCHYMAL TRANSITION	-7.46062	-6.80304	24/200	COL8A2,COL11A1,DAB2,GADD45A,FN1,INHBA,ITGA5,ITGB5,JUN,LOXL2,LRP1,MMP14,SERPINE1,SDC1,SNAI2,TGFBI,THY1,TIMP3,ADAM12,EDIL3,POSTN,PCOLCE2,NTM,LRRC15
M5913	INTERFERON GAMMA RESPONSE	-7.46062	-6.80304	24/200	CASP1,CD86,CDKN1A,CMKLR1,FCGR1A,FPR1,ICAM1,IL15RA,CXCL10,IRF5,LCP2,PIM1,PSMB2,CCL7,TNFAIP6,UPP1,NAMPT,IFI30,FGL2,CD274,LAP3,PARP12,RSAD2,GBP6,CNP,CSF1,GBP2,SAMD9
M5947	IL2 STAT5 SIGNALING	-6.87612	-6.29109	23/199	CA2,CD86,CSF1,IL2RA,IL10,TNFRSF9,CXCL10,IRF6,MYC,NFIL3,PIM1,PRNP,RGS16,RNH1,SLC2A3,GPR65,ADAM19,NRP1,MAPKAPK2,NDRG1,FGL2,TLR7,HOPX
M5897	IL6 JAK STAT3 SIGNALING	-6.14482	-5.62194	14/87	CD14,CD36,CCR1,CSF1,HMOX1,IL1B,IL2RA,IL15RA,CXCL10,JUN,PIM1,CCL7,TNFRSF1A,PIK3R5
M5934	XENOBIOTIC METABOLISM	-5.65078	-5.15593	21/200	APOE,AQP9,BCAT1,CA2,CD36,CDA,CES1,ENPEP,HMOX1,HSD11B1,JUP,NPC1,SERPINE1,PGD,PROS1,SLC6A12,TDO2,TNFRSF1A,UPP1,ACOX3,PINK1
M5941	UV RESPONSE UP	-5.43215	-4.96363	18/158	ALDOA,CA2,CDKN2B,CLTB,CNP,HMOX1,DNAJB1,HTR7,ICAM1,JUNB,MGAT1,MMP14,SLC6A12,TUBA4A,CREG1,ATP6V1F,YKT6,CYB5R1
M5892	CHOLESTEROL HOMEOSTASIS	-4.62048	-4.17679	11/74	ALDOC,FABP5,GNAI1,LPL,NFIL3,LGMN,S100A11,SCD,SQLE,PNRC1,CPEB2
M5945	HEME METABOLISM	-3.09357	-2.67335	16/200	ACP5,CA2,CAST,CTSB,FECH,HBB,IGSF3,MPP1,SLC2A1,SPTA1,SLC10A3,P4HA2,TMCC2,TSPAN5,ELL2,LRP10
M5938	REACTIVE OXYGEN SPECIES PATHWAY	-3.03157	-2.63363	7/49	FTL,G6PD,JUNB,PRDX1,PRNP,GLRX2,SRXN1
M5909	MYOGENESIS	-2.65954	-2.30299	15/200	CD36,CDKN1A,HBEGF,EPHB3,ITGB5,MYH4,PRNP,PVALB,RIT1,SCD,SLN,TPD52L1,ADAM12,PPFIA4,MAPRE3
M5944	ANGIOGENESIS	-2.24766	-1.91042	5/36	LPL,OLR1,THBD,NRP1,POSTN
M5902	APOPTOSIS	-2.21515	-1.89639	12/161	CASP1,CD14,CDKN1A,GADD45A,ETF1,HMOX1,HSPB1,IL1B,JUN,SMAD7,TIMP3,PEA15

## Sheet: GSE39001
Term	Hallmark description	LogP	Log(q-value)	InTerm_InList	Gene symbols
M5913	INTERFERON GAMMA RESPONSE	-16.8254	-15.1264	25/200	ADAR,SERPING1,CASP1,FCGR1A,GZMA,ICAM1,IFIT3,IL2RB,IL6,IL15RA,CXCL10,NFKB1,OAS2,OAS3,EIF2AK2,CCL2,CXCL11,WARS1,OASL,UBE2L6,TXNIP,VAMP5,FGL2,XAF1,APOL6,CSF1,OAS1
M5932	INFLAMMATORY RESPONSE	-15.7614	-14.3634	24/200	ABCA1,AXL,C3AR1,CD14,SLC31A2,CSF1,EMP3,ICAM1,IL2RB,IL6,CXCL8,IL15RA,CXCL10,ITGA5,MSR1,NFKB1,OLR1,P2RX7,EIF2AK2,CCL2,CXCL11,MARCO,CHST2,CLEC5A,CCND1,CD44,FOSL2,PTX3,CFLAR,PANX1,GRB2,ITGA4
M5926	MYC TARGETS V1	-12.6996	-11.6027	21/200	EIF4A1,GLO1,HSP90AB1,IARS1,NME1,NPM1,ORC2,PHB1,PSMA1,RAN,ABCE1,SRSF2,SSB,UBE2L3,XPO1,CUL1,EIF2S2,NOLC1,CCT4,CCT2,PHB2
M5950	ALLOGRAFT REJECTION	-12.6996	-11.6027	21/200	CSF1,F2R,FCGR2B,FLNA,GZMA,ICAM1,IL2RB,IL6,ITGAL,NME1,NPM1,PRF1,RARS1,ABCE1,RPS3A,CCL2,CCL13,TAP2,WARS1,GPR65,CARTPT
M5930	EPITHELIAL MESENCHYMAL TRANSITION	-11.7251	-10.7251	20/200	BMP1,CALD1,SERPINH1,CD44,COL4A1,COL5A1,COL11A1,EMP3,FBN2,FLNA,IL6,CXCL8,ITGA5,MEST,MMP3,PTX3,TGFBI,VIM,POSTN,NID2
M5924	MTORC1 SIGNALING	-9.85048	-8.92967	18/200	AK4,SERPINH1,LGMN,PSMD12,RAB1A,STC1,UBE2D3,WARS1,EIF2S2,ABCF2,ACTR2,FGL2,STIP1,PDAP1,TBK1,PSAT1,PNO1,ELOVL5
M5902	APOPTOSIS	-8.51628	-7.6624	15/161	CCND1,CASP1,CAV1,CD14,CD44,F2R,IL6,PPT1,PRF1,SLC20A1,CFLAR,BCL2L10,DNM1L,TXNIP,ANKH
M5925	E2F TARGETS	-5.65495	-5.03516	13/200	NME1,ORC2,RAD51C,RAN,SRSF2,SSRP1,XPO1,AURKB,NOLC1,KIF2C,CHEK2,NUP107,DIAPH3,ABL1,CCND1,HSPA8,CUL1,PRMT5,TENT4A
M5921	COMPLEMENT	-5.65495	-5.03516	13/200	SERPING1,C1QA,CASP1,CTSL,FCER1G,GRB2,GZMA,IL6,LIPA,MMP12,OLR1,LGMN,USP14,BMP1,MMP3
M5910	PROTEIN SECRETION	-5.3677	-4.78268	9/96	ABCA1,LMAN1,PPT1,STX16,SEC22B,GOSR2,DNM1L,TMED10,TMX1
M5922	UNFOLDED PROTEIN RESPONSE	-4.78782	-4.23498	9/113	DDX10,EIF4A1,IARS1,NPM1,CCL2,NOLC1,GOSR2,EXOSC2,PSAT1
M5891	HYPOXIA	-3.54074	-3.04589	10/200	PLIN2,AK4,CAV1,COL5A1,FOSL2,IL6,MYH9,STC1,TGFBI,CHST2,CD44,DLD,RARS1
M5898	DNA REPAIR	-3.12123	-2.65271	8/150	ERCC8,DDB1,GSDME,NME1,SSRP1,SUPT4H1,XPC,DCTN4
M5944	ANGIOGENESIS	-2.93886	-2.51936	4/36	OLR1,STC1,NRP1,POSTN
M5915	APICAL JUNCTION	-2.9173	-2.51936	9/200	BMP1,DMP1,ICAM1,MYH9,RAC2,TGFBI,ADAM15,AKT3,SIRPA
M5953	KRAS SIGNALING UP	-2.9173	-2.51936	9/200	C3AR1,FCER1G,CFHR2,CXCL10,LCP1,LAT2,LAPTM5,NRP1,ANKH
M5923	PI3K AKT MTOR SIGNALING	-2.61609	-2.23934	6/105	GRB2,PRKAG1,UBE2D3,ACTR2,TBK1,IRAK4
M5942	UV RESPONSE DN	-2.56758	-2.21103	7/144	CAV1,COL11A1,NFKB1,PTPRM,NRP1,AKT3,TENT4A
M5947	IL2 STAT5 SIGNALING	-2.35301	-2.05605	8/199	PLIN2,CD44,CSF1,IL2RB,CXCL10,GPR65,NRP1,FGL2
M5941	UV RESPONSE UP	-2.34567	-2.05605	7/158	ICAM1,IL6,PPT1,CREG1,NXF1,STIP1,PDAP1

## Sheet: GSE9750
Term	Hallmark description	LogP	Log(q-value)	InTerm_InList	Gene symbols
M5901	G2M CHECKPOINT	-8.14585	-6.44688	16/200	CDKN3,CKS1B,CKS2,DR1,H2AZ1,HMMR,HSPA8,MAD2L1,SMAD3,PRIM2,RAD23B,SS18,NSD2,PRMT5,PLK4,UBE2C,CDKN1A,MSH2,PRPS1,RAD1,RANBP1
M5926	MYC TARGETS V1	-6.48604	-5.0881	14/200	EIF1AX,EIF4E,H2AZ1,IARS1,ILF2,MAD2L1,PGK1,PSMA7,PSMD8,RAD23B,RANBP1,SSBP1,DDX18,POLE3
M5932	INFLAMMATORY RESPONSE	-5.70423	-4.60732	13/200	C3AR1,CD14,CD70,CDKN1A,SLC31A2,CYBB,FPR1,GNAI3,ICAM1,MEFV,P2RX7,CCRL2,ABI1
M5913	INTERFERON GAMMA RESPONSE	-4.95709	-4.10321	12/200	BPGM,CDKN1A,FCGR1A,FPR1,HLA-DQA1,HLA-G,ICAM1,PSMA3,TNFAIP3,ST8SIA4,RIPK1,IFIH1,FLNA,HLA-DOA,CCL4,CCL13,SPI1,ABI1
M5890	TNFA SIGNALING VIA NFKB	-4.95709	-4.10321	12/200	CDKN1A,F2RL1,HES1,ICAM1,SMAD3,MCL1,CCL4,TNFAIP3,TUBB2A,CCRL2,DNAJB4,IFIH1
M5924	MTORC1 SIGNALING	-4.95709	-4.10321	12/200	CDKN1A,M6PR,PDK1,PGK1,LGMN,PSMA3,PSMD12,SKAP2,ABCF2,ACTR3,PSME3,STIP1
M5921	COMPLEMENT	-4.2469	-3.46605	11/200	APOC1,CALM1,CALM3,GNAI3,HSPA1A,MMP12,PFN1,PHEX,LGMN,TNFAIP3,SH2B3
M5951	SPERMATOGENESIS	-4.21077	-3.46605	9/135	CDKN3,HSPA1L,MEP1B,NPY5R,MAP7,STAM2,ZPBP,HSPA4L,NCAPH
M5910	PROTEIN SECRETION	-3.63284	-2.93387	7/96	M6PR,MAPK1,SNX2,COPE,ARFIP1,RAB14,TMX1
M5923	PI3K AKT MTOR SIGNALING	-3.39428	-2.77449	7/105	CDKN1A,EIF4E,PDK1,PFN1,MAPK1,RIPK1,ACTR3
M5896	TGF BETA SIGNALING	-3.2074	-2.64942	5/54	APC,RHOA,CDH1,CTNNB1,SMAD3
M5922	UNFOLDED PROTEIN RESPONSE	-3.20226	-2.64942	7/113	CKS1B,EIF4E,IARS1,TUBB2A,YWHAZ,POP4,YIF1A
M5898	DNA REPAIR	-3.15028	-2.62741	8/150	POLR2D,POLR2F,POLR2G,TAF12,EIF1B,CLP1,MPC2,POLD4
M5915	APICAL JUNCTION	-2.94836	-2.45351	9/200	CDH1,GNAI1,ICAM1,CD99,PFN1,RAC2,YWHAH,SKAP2,NFASC
M5935	FATTY ACID METABOLISM	-2.36987	-1.94644	7/158	CPOX,ACSL1,H2AZ1,HSP90AA1,TDO2,YWHAH,HSDL2
M5941	UV RESPONSE UP	-2.36987	-1.94644	7/158	ARRB2,CCK,CDC5L,DNAJB1,ICAM1,STIP1,POLE3
M5953	KRAS SIGNALING UP	-2.36666	-1.94644	8/200	ADAM8,BPGM,C3AR1,F2RL1,HSD11B1,TNFAIP3,LAPTM5,MAP7
