# Supplementary material for: Biological and Clinicopathological Characteristics of OPN in Cervical Cancers
Source: Front Genet. 2022 May 20;13:836509. doi: 10.3389/fgene.2022.836509 (PMC9163571; doi:10.3389/fgene.2022.836509)
Supplement: Supplementary file 14 [file Table7.XLSX]

## Sheet: GSE39001
Sample_geo_accession	Sample characteristics	Type	OPN mRNA expression
GSM953492	Healthy female endocervix CN01E	Normal	6.2184
GSM953493	Healthy female exocervix CN01X	Normal	3.64334
GSM953494	Healthy female endocervix CN03E	Normal	5.02792
GSM953495	Healthy female exocervix CN05X	Normal	3.58798
GSM953496	Healthy female endocervix CN06E	Normal	7.44764
GSM953497	Healthy female exocervix CN07X	Normal	5.34822
GSM953498	Healthy female endocervix CN10E	Normal	7.85791
GSM953499	Healthy female exocervix CN10X	Normal	3.628
GSM953500	Healthy female endocervix CN13E	Normal	6.0962
GSM953501	Healthy female exocervix CN13X	Normal	6.51042
GSM953502	Healthy female endocervix CN19E	Normal	5.96118
GSM953503	Healthy female exocervix CN19X	Normal	8.29931
GSM953504	Cervical cancer biopsy R015	Cancer	7.2465
GSM953505	Cervical cancer biopsy R035	Cancer	8.85537
GSM953506	Cervical cancer biopsy R052	Cancer	7.12658
GSM953507	Cervical cancer biopsy R057	Cancer	8.34972
GSM953508	Cervical cancer biopsy R072	Cancer	6.95161
GSM953509	Cervical cancer biopsy R093	Cancer	8.96089
GSM953510	Cervical cancer biopsy R094	Cancer	5.49662
GSM953511	Cervical cancer biopsy R124	Cancer	9.27779
GSM953512	Cervical cancer biopsy R170	Cancer	7.95837
GSM953513	Cervical cancer biopsy R183	Cancer	7.05531
GSM953514	Cervical cancer biopsy R189	Cancer	8.39871
GSM953515	Cervical cancer biopsy R221	Cancer	7.65494
GSM953516	Cervical cancer biopsy R230	Cancer	7.11505
GSM953517	Cervical cancer biopsy R232	Cancer	8.09598
GSM953518	Cervical cancer biopsy R240	Cancer	10.3999
GSM953519	Cervical cancer biopsy R245	Cancer	9.78424
GSM953520	Cervical cancer biopsy R255	Cancer	7.88756
GSM953521	Cervical cancer biopsy R258	Cancer	6.73433
GSM953522	Cervical cancer biopsy R265	Cancer	9.46642
GSM953523	Cervical cancer biopsy R284	Cancer	5.20887
GSM953524	Cervical cancer biopsy R308	Cancer	7.62528
GSM953525	Cervical cancer biopsy R312	Cancer	6.58398
GSM953526	Cervical cancer biopsy R315	Cancer	9.39081
GSM953527	Cervical cancer biopsy R324	Cancer	8.87509
GSM953528	Cervical cancer biopsy R330	Cancer	7.82639
GSM953529	Cervical cancer biopsy R333	Cancer	8.84888
GSM953530	Cervical cancer biopsy R335	Cancer	9.40237
GSM953531	Cervical cancer biopsy R336	Cancer	9.74614
GSM953532	Cervical cancer biopsy R339	Cancer	8.78302
GSM953533	Cervical cancer biopsy R359	Cancer	5.40051
GSM953534	Cervical cancer biopsy R369	Cancer	9.18079
GSM953535	Cervical cancer biopsy R378	Cancer	5.24799
GSM953536	Cervical cancer biopsy R396	Cancer	8.98547
GSM953537	Cervical cancer biopsy R403	Cancer	7.7603
GSM953538	Cervical cancer biopsy R409	Cancer	6.57471
GSM953539	Cervical cancer biopsy R411	Cancer	7.7931
GSM953540	Cervical cancer biopsy R412	Cancer	6.96945
GSM953541	Cervical cancer biopsy R415	Cancer	7.72893
GSM953542	Cervical cancer biopsy R434	Cancer	5.04265
GSM953543	Cervical cancer biopsy R441	Cancer	5.92548
GSM953544	Cervical cancer biopsy R443	Cancer	6.1322
GSM953545	Cervical cancer biopsy R446	Cancer	7.20745
GSM953546	Cervical cancer biopsy R482	Cancer	6.27391

## Sheet: GSE9750
Sample_geo_accession	Sample characteristics	Type	OPN mRNA expression
GSM246488	Normal cervix epithelium_03-3505	Normal	8.6
GSM246489	Normal cervix epithelium_03-4216	Normal	8.2
GSM246490	Normal cervix epithelium_03-4508	Normal	70.2
GSM246491	Normal cervix epithelium_03-4986	Normal	155.9
GSM247162	Normal cervix epithelium_03-5419	Normal	19.2
GSM247163	Normal cervix epithelium_03-5438	Normal	62.5
GSM246485	Normal cervix epithelium_CaCX3	Normal	96.1
GSM246486	Normal cervix epithelium_CaCx4	Normal	17.2
GSM246487	Normal cervix epithelium_CaCx5	Normal	219
GSM246422	Normal cervix, commercial_Ambion	Normal	56.6
GSM246484	Normal cervix, commercial_BioChain	Normal	50.4
GSM246423	Normal cervix, commercial_Stratagene	Normal	124.7
GSM247164	Normal cervix_03-5611	Normal	118.4
GSM247165	Normal cervix_03-5657	Normal	24.4
GSM247171	Normal cervix_05-1308	Normal	28.6
GSM247173	Normal cervix_05-1352	Normal	57
GSM247166	Normal cervix_05-15	Normal	6.6
GSM247174	Normal cervix_05-1981	Normal	60.2
GSM247168	Normal cervix_05-31	Normal	33.7
GSM247169	Normal cervix_05-446	Normal	8.2
GSM247175	Normal cervix_05-4602	Normal	30.8
GSM247188	Normal cervix_05-4615	Normal	110.3
GSM247189	Normal cervix_05-4959	Normal	57.2
GSM247190	Normal cervix_05-5007	Normal	35.9
GSM247856	Cervical cacner_654T	Cancer	1366.6
GSM247881	Cervical cancer_103-04T	Cancer	2272.2
GSM247859	Cervical cancer_1434T	Cancer	253.6
GSM247860	Cervical cancer_1509T	Cancer	578.7
GSM247660	Cervical cancer_1721T	Cancer	1180.5
GSM247661	Cervical cancer_1798T	Cancer	378.7
GSM247662	Cervical cancer_1875T	Cancer	1477.1
GSM247862	Cervical cancer_1898T	Cancer	151.5
GSM247864	Cervical cancer_1900T	Cancer	331.4
GSM247865	Cervical cancer_1907T	Cancer	200.5
GSM247663	Cervical Cancer_1981T	Cancer	492.6
GSM247876	Cervical cancer_20-04T	Cancer	566.5
GSM247866	Cervical cancer_2035T	Cancer	454.6
GSM247877	Cervical cancer_56-04T	Cancer	258.1
GSM247857	Cervical cancer_841T	Cancer	535.7
GSM247878	Cervical cancer_88-04T	Cancer	1056.2
GSM247659	Cervical cancer_892T	Cancer	1590.4
GSM247879	Cervical cancer_98-04T	Cancer	979.2
GSM247882	Cervical cancer_CaCx28	Cancer	634
GSM247883	Cervical cancer_CaCx54	Cancer	1112.5
GSM247884	Cervical cancer_CaCx60	Cancer	642.7
GSM247885	Cervical cancer_CaCx70	Cancer	398.7
GSM247886	Cervical cancer_CaCx81	Cancer	221.8
GSM247887	Cervical cancer_CaCx83	Cancer	132.9
GSM247650	Cervical cancer_CC126	Cancer	574.1
GSM247651	Cervical cancer_CC128	Cancer	435.9
GSM247652	Cervical cancer_CC140	Cancer	715.7
GSM247653	Cervical cancer_CC163	Cancer	160.9
GSM247654	Cervical cancer_CC205	Cancer	999.5
GSM247655	Cervical cancer_CC207	Cancer	3638.1
GSM247656	Cervical cancer_CC214	Cancer	2445.6
GSM247657	Cervical cancer_CC218	Cancer	729.6
GSM247658	Cervical cancer_CC222	Cancer	3176.6

## Sheet: GSE63514
Sample_geo_accession	Sample characteristics	Type	OPN mRNA expression
GSM1551311	Normal-01	Normal	2.90652
GSM1551312	Normal-02	Normal	4.2016
GSM1551313	Normal-03	Normal	2.75529
GSM1551314	Normal-04	Normal	2.86333
GSM1551315	Normal-05	Normal	4.80678
GSM1551316	Normal-06	Normal	6.78298
GSM1551317	Normal-07	Normal	2.86754
GSM1551318	Normal-08	Normal	4.53827
GSM1551319	Normal-09	Normal	7.63665
GSM1551320	Normal-10	Normal	2.8169
GSM1551321	Normal-11	Normal	2.69841
GSM1551322	Normal-12	Normal	4.38842
GSM1551323	Normal-13	Normal	6.99144
GSM1551324	Normal-14	Normal	8.26468
GSM1551325	Normal-15	Normal	3.01734
GSM1551326	Normal-16	Normal	8.46548
GSM1551327	Normal-17	Normal	5.20494
GSM1551328	Normal-18	Normal	8.29681
GSM1551329	Normal-19	Normal	8.28874
GSM1551330	Normal-20	Normal	7.31274
GSM1551331	Normal-21	Normal	10.1551
GSM1551332	Normal-22	Normal	5.2432
GSM1551333	Normal-23	Normal	6.99498
GSM1551334	Normal-24	Normal	3.39159
GSM1551335	CIN1-01	CIN1	7.06593
GSM1551336	CIN1-02	CIN1	7.87802
GSM1551337	CIN1-03	CIN1	7.79431
GSM1551338	CIN1-04	CIN1	2.69471
GSM1551339	CIN1-05	CIN1	4.58006
GSM1551340	CIN1-06	CIN1	4.0664
GSM1551341	CIN1-07	CIN1	2.68152
GSM1551342	CIN1-08	CIN1	2.74322
GSM1551343	CIN1-09	CIN1	8.7347
GSM1551344	CIN1-10	CIN1	7.77794
GSM1551345	CIN1-11	CIN1	7.41417
GSM1551346	CIN1-12	CIN1	12.0157
GSM1551347	CIN1-13	CIN1	6.75097
GSM1551348	CIN1-14	CIN1	6.97654
GSM1551349	CIN2-01	CIN2	3.08472
GSM1551350	CIN2-02	CIN2	9.19086
GSM1551351	CIN2-03	CIN2	5.50084
GSM1551352	CIN2-04	CIN2	2.87029
GSM1551353	CIN2-05	CIN2	9.00413
GSM1551354	CIN2-06	CIN2	7.60198
GSM1551355	CIN2-07	CIN2	2.2338
GSM1551356	CIN2-08	CIN2	8.61629
GSM1551357	CIN2-09	CIN2	7.06108
GSM1551358	CIN2-10	CIN2	9.43235
GSM1551359	CIN2-11	CIN2	8.04901
GSM1551360	CIN2-12	CIN2	9.0333
GSM1551361	CIN2-13	CIN2	9.11934
GSM1551362	CIN2-14	CIN2	2.17823
GSM1551363	CIN2-15	CIN2	8.64198
GSM1551364	CIN2-16	CIN2	2.72836
GSM1551365	CIN2-17	CIN2	9.97583
GSM1551366	CIN2-18	CIN2	9.24859
GSM1551367	CIN2-19	CIN2	8.35886
GSM1551368	CIN2-20	CIN2	2.87931
GSM1551369	CIN2-21	CIN2	6.58412
GSM1551370	CIN2-22	CIN2	6.66062
GSM1551371	CIN3-01	CIN3	3.39251
GSM1551372	CIN3-02	CIN4	12.565
GSM1551373	CIN3-03	CIN5	9.12536
GSM1551374	CIN3-04	CIN6	4.68035
GSM1551375	CIN3-05	CIN7	10.3495
GSM1551376	CIN3-06	CIN8	5.42274
GSM1551377	CIN3-07	CIN9	2.84867
GSM1551378	CIN3-08	CIN10	8.36557
GSM1551379	CIN3-09	CIN11	4.72277
GSM1551380	CIN3-10	CIN12	4.30312
GSM1551381	CIN3-11	CIN13	6.6466
GSM1551382	CIN3-12	CIN14	6.88243
GSM1551383	CIN3-13	CIN15	9.79164
GSM1551384	CIN3-14	CIN16	6.91391
GSM1551385	CIN3-15	CIN17	7.57698
GSM1551386	CIN3-16	CIN18	6.72602
GSM1551387	CIN3-17	CIN19	8.66882
GSM1551388	CIN3-18	CIN20	7.4276
GSM1551389	CIN3-19	CIN21	6.58621
GSM1551390	CIN3-20	CIN22	12.3296
GSM1551391	CIN3-21	CIN23	10.5901
GSM1551392	CIN3-22	CIN24	10.1687
GSM1551393	CIN3-23	CIN25	9.85123
GSM1551394	CIN3-24	CIN26	8.66882
GSM1551395	CIN3-25	CIN27	11.671
GSM1551396	CIN3-26	CIN28	9.1787
GSM1551397	CIN3-27	CIN29	10.7338
GSM1551398	CIN3-28	CIN30	11.534
GSM1551399	CIN3-29	CIN31	7.08269
GSM1551400	CIN3-30	CIN32	7.12415
GSM1551401	CIN3-31	CIN33	8.54916
GSM1551402	CIN3-32	CIN34	6.6381
GSM1551403	CIN3-33	CIN35	6.63645
GSM1551404	CIN3-34	CIN36	11.192
GSM1551405	CIN3-35	CIN37	9.69103
GSM1551406	CIN3-36	CIN38	13.5948
GSM1551407	CIN3-37	CIN39	11.7715
GSM1551408	CIN3-38	CIN40	7.86868
GSM1551409	CIN3-39	CIN41	4.51873
GSM1551410	CIN3-40	CIN42	7.61085
GSM1551411	Cancer-01	Cancer	9.4462
GSM1551412	Cancer-02	Cancer	8.57358
GSM1551413	Cancer-03	Cancer	2.96805
GSM1551414	Cancer-04	Cancer	10.0242
GSM1551415	Cancer-05	Cancer	9.44158
GSM1551416	Cancer-06	Cancer	10.8616
GSM1551417	Cancer-07	Cancer	4.11204
GSM1551418	Cancer-08	Cancer	2.81648
GSM1551419	Cancer-09	Cancer	6.47799
GSM1551420	Cancer-10	Cancer	12.3517
GSM1551421	Cancer-11	Cancer	11.6577
GSM1551422	Cancer-12	Cancer	14.4965
GSM1551423	Cancer-13	Cancer	9.02974
GSM1551424	Cancer-14	Cancer	10.2657
GSM1551425	Cancer-15	Cancer	12.3249
GSM1551426	Cancer-16	Cancer	11.2557
GSM1551427	Cancer-17	Cancer	8.53914
GSM1551428	Cancer-18	Cancer	10.9768
GSM1551429	Cancer-19	Cancer	8.8183
GSM1551430	Cancer-20	Cancer	8.21784
GSM1551431	Cancer-21	Cancer	14.2545
GSM1551432	Cancer-22	Cancer	8.34654
GSM1551433	Cancer-23	Cancer	8.91055
GSM1551434	Cancer-24	Cancer	12.3851
GSM1551435	Cancer-25	Cancer	9.64668
GSM1551436	Cancer-26	Cancer	6.86693
GSM1551437	Cancer-27	Cancer	9.55282
GSM1551438	Cancer-28	Cancer	8.07201

## Sheet: GSE27678
Sample_geo_accession	Sample characteristics	Type	OPN mRNA expression
GSM685559	type: Normal	Normal	4.47005
GSM685566	type: Normal	Normal	9.47953
GSM685576	type: Normal	Normal	4.43216
GSM685577	type: Normal	Normal	4.8526
GSM685581	type: Normal	Normal	7.20082
GSM685585	type: Normal	Normal	4.38331
GSM685591	type: Normal	Normal	4.45011
GSM685593	type: Normal	Normal	4.57971
GSM685594	type: Normal	Normal	4.47195
GSM685596	type: Normal	Normal	6.91935
GSM685597	type: Normal	Normal	8.88272
GSM685598	type: Normal	Normal	5.23572
GSM685560	type: LSIL	LSIL	9.83395
GSM685565	type: LSIL	LSIL	5.24252
GSM685571	type: LSIL	LSIL	7.88429
GSM685574	type: LSIL	LSIL	5.35648
GSM685579	type: LSIL	LSIL	4.74598
GSM685584	type: LSIL	LSIL	5.63455
GSM685589	type: LSIL	LSIL	6.28754
GSM685590	type: LSIL	LSIL	7.94739
GSM685592	type: LSIL	LSIL	9.10983
GSM685595	type: LSIL	LSIL	8.48754
GSM685599	type: LSIL	LSIL	7.40159
GSM685557	type: HSIL	HSIL	10.0953
GSM685558	type: HSIL	HSIL	7.3601
GSM685561	type: HSIL	HSIL	6.21981
GSM685562	type: HSIL	HSIL	9.12393
GSM685563	type: HSIL	HSIL	6.63866
GSM685564	type: HSIL	HSIL	7.53212
GSM685567	type: HSIL	HSIL	6.49679
GSM685568	type: HSIL	HSIL	6.7183
GSM685569	type: HSIL	HSIL	8.83524
GSM685570	type: HSIL	HSIL	6.81822
GSM685572	type: HSIL	HSIL	5.8303
GSM685573	type: HSIL	HSIL	6.16278
GSM685575	type: HSIL	HSIL	8.20753
GSM685578	type: HSIL	HSIL	5.95085
GSM685580	type: HSIL	HSIL	7.15225
GSM685582	type: HSIL	HSIL	9.53754
GSM685583	type: HSIL	HSIL	7.96566
GSM685586	type: HSIL	HSIL	9.24241
GSM685587	type: HSIL	HSIL	8.62197
GSM685588	type: HSIL	HSIL	7.6797
GSM685600	type: HSIL	HSIL	6.40739

## Sheet: GSE67522
Sample_geo_accession	Sample characteristics	Type	OPN mRNA expression
GSM1648707	Histologically normal cervical tissues	Normal	47.7832
GSM1648709	Histologically normal cervical tissues	Normal	97.9456
GSM1648711	Histologically normal cervical tissues	Normal	28.946
GSM1648713	Histologically normal cervical tissues	Normal	857.344
GSM1648714	Histologically normal cervical tissues	Normal	53.3814
GSM1648719	Histologically normal cervical tissues	Normal	25.3089
GSM1648720	Histologically normal cervical tissues	Normal	25.3345
GSM1648721	Histologically normal cervical tissues	Normal	33.3618
GSM1648722	Histologically normal cervical tissues	Normal	64.9551
GSM1648723	Histologically normal cervical tissues	Normal	150.586
GSM1648734	Histologically normal cervical tissues	Normal	30.8992
GSM1648735	Histologically normal cervical tissues	Normal	28.8371
GSM1648736	Histologically normal cervical tissues	Normal	335.177
GSM1648737	Histologically normal cervical tissues	Normal	24.7337
GSM1648738	Histologically normal cervical tissues	Normal	50.055
GSM1648739	Histologically normal cervical tissues	Normal	25.1261
GSM1648740	Histologically normal cervical tissues	Normal	233.963
GSM1648741	Histologically normal cervical tissues	Normal	63.1315
GSM1648742	Histologically normal cervical tissues	Normal	52.195
GSM1648743	Histologically normal cervical tissues	Normal	31.057
GSM1648744	Histologically normal cervical tissues	Normal	27.4749
GSM1648745	Histologically normal cervical tissues	Normal	32.0672
GSM1648708	Cervical cancer Tissue (SCC)	Cancer	270.946
GSM1648710	Cervical cancer Tissue (SCC)	Cancer	570.213
GSM1648712	Cervical cancer Tissue (SCC)	Cancer	114.268
GSM1648715	Cervical cancer Tissue (SCC)	Cancer	258.451
GSM1648716	Cervical cancer Tissue (SCC)	Cancer	319.47
GSM1648717	Cervical cancer Tissue (SCC)	Cancer	5129.44
GSM1648718	Cervical cancer Tissue (SCC)	Cancer	1174.05
GSM1648724	Cervical cancer Tissue (SCC)	Cancer	424.218
GSM1648725	Cervical cancer Tissue (SCC)	Cancer	2405.77
GSM1648726	Cervical cancer Tissue (SCC)	Cancer	1174.65
GSM1648727	Cervical cancer Tissue (SCC)	Cancer	302.212
GSM1648728	Cervical cancer Tissue (SCC)	Cancer	2186.78
GSM1648729	Cervical cancer Tissue (SCC)	Cancer	8575.89
GSM1648730	Cervical cancer Tissue (SCC)	Cancer	8710.43
GSM1648731	Cervical cancer Tissue (SCC)	Cancer	135.052
GSM1648732	Cervical cancer Tissue (SCC)	Cancer	620.137
GSM1648733	Cervical cancer Tissue (SCC)	Cancer	4110.66
GSM1648746	Cervical cancer Tissue (SCC)	Cancer	2410.37
GSM1648747	Cervical cancer Tissue (SCC)	Cancer	1148.82
GSM1648748	Cervical cancer Tissue (SCC)	Cancer	84.8079

## Sheet: GSE46857
Sample_geo_accession	Sample characteristics	Type	OPN mRNA expression
GSM1139244	Normal (non-malignant) Cervical Tissue	Normal	-2.49885
GSM1139245	Normal (non-malignant) Cervical Tissue	Normal	-3.62256
GSM1139246	Normal (non-malignant) Cervical Tissue	Normal	-3.98808
GSM1139247	Normal (non-malignant) Cervical Tissue	Normal	-8.4344
GSM1139248	Cervical Cancer Tissue	Cancer	0
GSM1139249	Cervical Cancer Tissue	Cancer	-1.83422
GSM1139250	Cervical Cancer Tissue	Cancer	-1.08584
GSM1139251	Cervical Cancer Tissue	Cancer	1.05051
GSM1139252	Cervical Cancer Tissue	Cancer	0.249728
GSM1139253	Cervical Cancer Tissue	Cancer	6.62743
GSM1139254	Cervical Cancer Tissue	Cancer	2.88123
GSM1139255	Cervical Cancer Tissue	Cancer	1.0724
GSM1139256	Cervical Cancer Tissue	Cancer	-2.21891
GSM1139257	Cervical Cancer Tissue	Cancer	0.255538
GSM1139258	Cervical Cancer Tissue	Cancer	-1.4585
GSM1139259	Cervical Cancer Tissue	Cancer	1.02357
GSM1139260	Cervical Cancer Tissue	Cancer	2.01305
GSM1139261	Cervical Cancer Tissue	Cancer	2.82136
GSM1139262	Cervical Cancer Tissue	Cancer	1.6343
GSM1139263	Cervical Cancer Tissue	Cancer	-1.30097
GSM1139264	Cervical Cancer Tissue	Cancer	-1.40359
GSM1139265	Cervical Cancer Tissue	Cancer	-0.517403
GSM1139266	Cervical Cancer Tissue	Cancer	-0.534772
GSM1139267	Cervical Cancer Tissue	Cancer	4.09933
GSM1139268	Cervical Cancer Tissue	Cancer	-0.387247
GSM1139269	Cervical Cancer Tissue	Cancer	4.49647
GSM1139270	Cervical Cancer Tissue	Cancer	-0.906852
GSM1139271	Cervical Cancer Tissue	Cancer	6.42368
GSM1139272	Cervical Cancer Tissue	Cancer	0.833008
